# Supplementary material for: Methyl 2,6-bis­[(5-chloro-4,6-dimeth­oxy­pyrimidin-2-yl)­oxy]benzoate
Source: Acta Crystallogr Sect E Struct Rep Online. 2010 Jun 30;66(Pt 7):o1869–70. doi: 10.1107/S1600536810024785 (PMC3006847; doi:10.1107/S1600536810024785)
Supplement: Supplementary file 2 [file e-66-o1869-Isup2.hkl]

# 
# h,k,l, Fc-squared, Fo-squared, sigma(Fo-squared) and status flag 
# 
data_I
_shelx_title ' mo_ram1_0m in C2/c (100K)' 
_shelx_refln_list_code          4 
_shelx_F_calc_maximum      478.86 
_exptl_crystal_F_000      2112.00 
_reflns_d_resolution_high  0.6588 
 
loop_ 
 _symmetry_equiv_pos_as_xyz 
 'x, y, z' 
 '-x, y, -z+1/2' 
 'x+1/2, y+1/2, z' 
 '-x+1/2, y+1/2, -z+1/2' 
 '-x, -y, -z' 
 'x, -y, z-1/2' 
 '-x+1/2, -y+1/2, -z' 
 'x+1/2, -y+1/2, z-1/2' 
 
_cell_length_a    29.3537 
_cell_length_b     8.0485 
_cell_length_c    22.5923 
_cell_angle_alpha  90.000 
_cell_angle_beta  123.014 
_cell_angle_gamma  90.000 
 
_shelx_F_squared_multiplier     1.000 
 
loop_ 
 _refln_index_h 
 _refln_index_k 
 _refln_index_l 
 _refln_F_squared_calc 
 _refln_F_squared_meas 
 _refln_F_squared_sigma 
 _refln_observed_status 
   2   0   0     5226.20     5307.44    126.44 o 
   6   0   0    78272.51    78067.13   1409.47 o 
  10   0   0     1996.78     2426.18     38.97 o 
  12   0   0    20390.08    21055.91   1319.49 o 
  14   0   0    60213.61    63982.09   1092.76 o 
  16   0   0     2813.83     3306.77     65.15 o 
  18   0   0     1776.63     1389.50     36.86 o 
  20   0   0      443.51      482.12     35.17 o 
  22   0   0    31572.39    31994.53    534.48 o 
  24   0   0     7495.72     7233.58    135.29 o 
  26   0   0      896.25      925.60     31.97 o 
  28   0   0      225.26      225.44     17.86 o 
  30   0   0       22.38       29.18     11.78 o 
  32   0   0        4.55       -8.31     10.58 o 
  34   0   0     2376.70     2629.08     98.55 o 
  36   0   0     1078.97     1233.29     65.01 o 
   3   1   0     7008.21     6780.88    179.95 o 
   5   1   0    13071.41    14906.35    273.60 o 
   7   1   0     1132.03     1198.58     22.73 o 
   9   1   0     1643.79     2233.54     32.81 o 
  11   1   0    28759.56    29619.77    290.51 o 
  13   1   0      668.38      736.99     10.60 o 
  15   1   0      167.04      129.38      5.42 o 
  17   1   0        4.50       23.21      6.59 o 
  19   1   0    24672.75    24287.19    262.05 o 
  21   1   0      575.12      549.99     14.56 o 
  23   1   0     1697.58     1729.30     28.25 o 
  25   1   0     2213.44     2216.55     37.41 o 
  27   1   0     1193.07     1295.69     26.90 o 
  29   1   0     2385.66     2424.27     49.96 o 
  31   1   0      615.57      673.18     25.33 o 
  33   1   0      840.61      821.28     28.59 o 
  35   1   0      872.63      952.95     36.86 o 
  37   1   0      285.23      338.76     25.50 o 
   0   2   0     1844.27     1625.82     58.47 o 
   2   2   0    20218.03    21807.87    423.08 o 
   4   2   0       16.16       23.49     19.03 o 
   6   2   0     7018.73     7126.00    135.53 o 
   8   2   0    30203.72    31276.69    586.68 o 
  10   2   0    23878.49    25914.58    346.99 o 
  12   2   0    17165.22    21049.27    212.17 o 
  14   2   0     3948.10     4288.45     44.48 o 
  16   2   0     1289.17     1030.31     17.10 o 
  18   2   0      218.64      234.93      9.21 o 
  20   2   0       28.50       34.38      6.56 o 
  22   2   0      354.45      326.57     13.88 o 
  24   2   0      233.23      207.04     12.14 o 
  26   2   0     1216.42     1218.73     30.92 o 
  28   2   0        7.40       12.93      8.41 o 
  30   2   0       54.74       58.91     10.88 o 
  32   2   0       30.66       23.69     14.35 o 
  34   2   0      120.98      103.04     18.65 o 
  36   2   0       33.75       14.89     15.37 o 
   1   3   0       33.14       51.28     13.97 o 
   3   3   0     3173.36     3988.36    115.12 o 
   7   3   0     9513.25    10323.68    244.58 o 
   9   3   0       75.77       46.78      6.63 o 
  11   3   0       60.96      102.91      8.45 o 
  13   3   0      443.35      505.11     14.36 o 
  15   3   0       72.78       79.23      6.20 o 
  17   3   0        0.61        8.42      5.31 o 
  19   3   0     4310.87     4320.91     58.10 o 
  21   3   0     1200.13     1273.61     25.54 o 
  23   3   0       84.80       71.65      9.76 o 
  25   3   0      356.40      296.61     20.35 o 
  27   3   0       16.65        6.44     11.63 o 
  29   3   0      287.40      269.53     25.70 o 
  31   3   0      322.16      293.79     24.66 o 
  33   3   0      111.17      118.87     20.33 o 
  35   3   0      106.46      108.05     19.74 o 
   0   4   0   149309.05   160275.20   4118.68 o 
   2   4   0     1933.00     2081.75     52.28 o 
   4   4   0       32.38       38.05     13.50 o 
   6   4   0     1738.10     1801.19     46.72 o 
  10   4   0     1309.08     1673.09     37.30 o 
  12   4   0     2896.03     2817.59     54.81 o 
  14   4   0     1089.52     1194.40     43.06 o 
  16   4   0       96.46      131.98      9.11 o 
  18   4   0     1372.02     1474.01     30.66 o 
  20   4   0      404.24      545.77     18.56 o 
  22   4   0     5598.08     5256.55     80.74 o 
  24   4   0     2641.29     2450.90     47.06 o 
  26   4   0      647.96      683.47     26.87 o 
  28   4   0       16.80       24.30     11.40 o 
  30   4   0      204.11      186.99     21.42 o 
  32   4   0      493.51      464.30     31.16 o 
  34   4   0      827.63      839.41     97.27 o 
   1   5   0     1980.11     1876.83     51.50 o 
   3   5   0     2975.37     2803.59     68.33 o 
   5   5   0     1192.51     1299.73     40.28 o 
   7   5   0      384.57      568.73     24.06 o 
   9   5   0      103.47       16.24     13.05 o 
  13   5   0      169.59      186.15     21.15 o 
  15   5   0       27.72       57.48     18.76 o 
  17   5   0       53.94       55.16     14.85 o 
  19   5   0     3470.16     3399.02     92.45 o 
  21   5   0     1661.00     1613.66    103.70 o 
  23   5   0       15.07       16.96      8.82 o 
  25   5   0     1255.97     1205.45     31.80 o 
  27   5   0      490.64      518.85     38.43 o 
  29   5   0     2629.73     2697.06     76.85 o 
  31   5   0      300.20      295.17     35.83 o 
  33   5   0      398.79      399.68     30.93 o 
   0   6   0    21299.84    19278.74    519.39 o 
   2   6   0     2736.06     2744.01     70.66 o 
   4   6   0     1241.48     1411.72    120.39 o 
   6   6   0     1633.79     1695.48     44.20 o 
   8   6   0     9953.90     8987.33    152.14 o 
  10   6   0    26391.92    26199.73    499.53 o 
  12   6   0     7689.54     7508.68    183.93 o 
  14   6   0     5430.20     5229.96    127.28 o 
  16   6   0        4.17       19.11     14.50 o 
  18   6   0     5446.76     5184.34    128.96 o 
  20   6   0       20.02        1.82     14.77 o 
  22   6   0      320.09      327.24     31.63 o 
  24   6   0       19.92       13.99     16.81 o 
  26   6   0      443.49      425.57     37.23 o 
  28   6   0      545.67      549.41     34.88 o 
  30   6   0      761.24      757.81     68.39 o 
  32   6   0      966.63      999.44     61.35 o 
   1   7   0     3681.72     3235.89     82.63 o 
   3   7   0     2093.88     2077.76     50.96 o 
   5   7   0      282.10      224.37     18.18 o 
   7   7   0      294.23      234.77     19.02 o 
   9   7   0      495.62      457.90     42.91 o 
  11   7   0     5047.31     4828.23    121.06 o 
  13   7   0        9.33       19.60     13.89 o 
  15   7   0      947.98      893.70     45.59 o 
  17   7   0       17.37       38.66     17.07 o 
  19   7   0     1680.34     1610.44     92.75 o 
  21   7   0       30.84       28.85     17.86 o 
  23   7   0      919.02      936.16     50.03 o 
  25   7   0     1961.08     1960.28     74.86 o 
  27   7   0      810.61      880.93     50.25 o 
  29   7   0     1338.35     1493.16     95.63 o 
   0   8   0    16645.62    13265.86    394.91 o 
   2   8   0        3.82       28.46      9.84 o 
   4   8   0      442.90      390.73     23.53 o 
   6   8   0     1535.77     1235.80     33.62 o 
   8   8   0     8474.89     7403.05    170.17 o 
  10   8   0      459.60      478.13     43.28 o 
  12   8   0      851.91      844.47     44.52 o 
  14   8   0      918.39      844.70    100.41 o 
  16   8   0     2558.02     2296.36     78.82 o 
  18   8   0      447.99      452.56     39.42 o 
  20   8   0      531.76      594.98     42.40 o 
  22   8   0     2254.60     2303.52    123.75 o 
  24   8   0      284.18      322.95     37.42 o 
  26   8   0      491.64      521.57     52.45 o 
  28   8   0       34.25       22.78     32.16 o 
   1   9   0      119.55      102.74     14.30 o 
   3   9   0      206.85      201.21     17.52 o 
   5   9   0        1.55       -9.97     15.40 o 
   7   9   0      271.05      272.15     29.79 o 
   9   9   0      227.02      205.32     44.67 o 
  11   9   0      194.09      197.14     28.79 o 
  13   9   0       43.42       73.33     21.90 o 
  15   9   0      463.17      432.08     38.94 o 
  17   9   0      767.14      706.79    116.53 o 
  19   9   0     1453.81     1440.31     65.98 o 
  21   9   0       32.66       60.16     23.72 o 
  23   9   0      628.10      775.16     50.25 o 
   0  10   0     1420.55     1413.23     56.99 o 
   2  10   0      418.23      443.52     30.87 o 
   4  10   0      120.04       68.90     22.05 o 
   6  10   0        1.28       -1.89     15.52 o 
   8  10   0       27.88       11.28     17.70 o 
  10  10   0      926.60      935.46     84.27 o 
  12  10   0      246.03      277.05     34.35 o 
  14  10   0      114.55      139.36     27.94 o 
  16  10   0       85.52       86.42     25.74 o 
  18  10   0        3.57      -16.15     17.73 o 
  20  10   0      108.34      120.62     30.17 o 
   1  11   0     3301.93     3409.45    102.53 o 
   3  11   0       78.72      109.89     26.25 o 
   5  11   0     2086.88     2083.91     77.81 o 
   7  11   0     1941.86     2030.24    103.48 o 
   9  11   0      531.72      590.74     45.16 o 
  11  11   0      889.37      895.99     52.89 o 
  13  11   0     1233.36     1296.75     79.95 o 
  15  11   0      657.43      695.00    107.77 o 
   4  12   0        9.42       31.70     23.43 o 
   6  12   0       86.95       74.77     26.30 o 
 -37   1   1      264.18      244.48     18.07 o 
 -35   1   1     1361.48     1481.10     38.80 o 
 -33   1   1        4.82       -9.73      9.73 o 
 -31   1   1      374.86      371.32     19.85 o 
 -29   1   1      808.72      793.57     21.03 o 
 -27   1   1      267.28      235.13     12.53 o 
 -25   1   1       39.07       17.97      9.01 o 
 -23   1   1     2972.40     2641.60     37.81 o 
 -21   1   1     2843.05     2841.15     39.20 o 
 -19   1   1     9233.34     9028.18    103.01 o 
 -17   1   1     2103.98     2463.99     30.43 o 
 -15   1   1     7919.97     8574.17     88.56 o 
 -13   1   1    10044.18    10845.23    102.37 o 
 -11   1   1      436.79      356.87      7.24 o 
  -9   1   1    29754.16    32562.72    407.64 o 
  -7   1   1    16073.43    18259.68    229.37 o 
  -5   1   1     2693.93     3149.10     86.89 o 
  -1   1   1     4215.63     4523.57     71.17 o 
   3   1   1     3605.03     3730.30    104.42 o 
   5   1   1     3804.09     4449.76    124.59 o 
   7   1   1     2253.84     2900.19     59.85 o 
   9   1   1     8694.64     9547.59     98.24 o 
  11   1   1     5689.61     6653.68     63.65 o 
  13   1   1    12851.02    14663.99    128.14 o 
  15   1   1     5457.96     5105.69     48.76 o 
  17   1   1      212.91      255.24      8.76 o 
  19   1   1      821.54      901.13     21.58 o 
  21   1   1       12.39        4.75      5.05 o 
  23   1   1      693.77      790.14     19.92 o 
  25   1   1       50.92       31.01      7.22 o 
  27   1   1      167.94      141.88     10.33 o 
  29   1   1      206.22      204.17     15.78 o 
  31   1   1      330.78      387.96     21.17 o 
  33   1   1       47.32       31.31     12.08 o 
  35   1   1      158.07      157.81     15.84 o 
 -36   2   1        0.08        5.25     14.60 o 
 -34   2   1      131.56      144.74     19.65 o 
 -32   2   1     1663.93     1745.19     53.02 o 
 -30   2   1      226.79      215.44     15.18 o 
 -28   2   1      588.41      584.34     21.99 o 
 -26   2   1       37.88       30.49      7.81 o 
 -24   2   1     7953.26     7962.37    107.36 o 
 -22   2   1     1661.93     1704.91     46.33 o 
 -20   2   1     7334.59     7146.19     95.08 o 
 -18   2   1     2557.89     2554.08     33.04 o 
 -16   2   1     6246.42     6454.12     64.95 o 
 -14   2   1     5243.80     5063.36     51.38 o 
 -12   2   1     2555.73     2571.22     30.29 o 
 -10   2   1        0.69       28.71      4.08 o 
  -8   2   1     4202.75     4389.24     91.43 o 
  -6   2   1     9088.87     9361.48    175.64 o 
  -4   2   1    27359.60    26954.95    488.83 o 
  -2   2   1    31220.68    33297.86    834.09 o 
   0   2   1     2506.31     2775.29     57.73 o 
   4   2   1    45041.94    45362.83    818.04 o 
   6   2   1       33.15       67.20     12.36 o 
   8   2   1     7021.74     6845.05    193.06 o 
  10   2   1    13047.15    13766.27    205.09 o 
  12   2   1    14993.05    15323.54    170.57 o 
  14   2   1      452.28      496.41      9.46 o 
  16   2   1     1977.09     2081.13     28.13 o 
  18   2   1     1893.11     1892.17     27.15 o 
  20   2   1      435.97      448.99     13.89 o 
  22   2   1     1076.42     1009.86     23.76 o 
  24   2   1        4.10       -1.79      6.98 o 
  26   2   1      394.26      340.56     17.88 o 
  28   2   1       26.64       32.19      9.32 o 
  30   2   1      727.85      852.93     27.50 o 
  32   2   1       37.96       42.40     15.25 o 
  34   2   1      548.44      631.69     33.95 o 
  36   2   1        0.36      -13.74     14.22 o 
 -35   3   1      118.97      131.67     20.66 o 
 -33   3   1      353.22      344.49     26.67 o 
 -31   3   1      286.37      305.32     24.15 o 
 -29   3   1      822.05      902.18     41.90 o 
 -27   3   1     1883.53     1948.91     52.94 o 
 -25   3   1     1746.68     1755.64     41.46 o 
 -23   3   1      322.29      239.03     15.52 o 
 -21   3   1    20639.99    19968.45    226.05 o 
 -19   3   1      711.00      700.30     16.98 o 
 -17   3   1      470.26      559.81     14.40 o 
 -15   3   1     4840.39     4981.95     70.47 o 
 -13   3   1    10277.64    10105.85    133.87 o 
 -11   3   1    26773.83    27673.64    414.78 o 
  -9   3   1     9999.43    11036.30    172.50 o 
  -5   3   1      387.08      462.09     27.86 o 
  -1   3   1      199.04      258.01     13.77 o 
   3   3   1     8141.53     8602.19    229.36 o 
   5   3   1    10061.52     9612.07    252.92 o 
   7   3   1     6968.15     7413.95    143.79 o 
   9   3   1     1576.16     1663.52     39.41 o 
  11   3   1    12093.00    12387.64    350.75 o 
  13   3   1     1689.77     1501.89     27.24 o 
  15   3   1    23750.80    23576.34    265.97 o 
  17   3   1     2346.67     2372.01     37.69 o 
  19   3   1     1350.19     1462.78     27.03 o 
  21   3   1      654.66      567.07     16.89 o 
  23   3   1     1860.78     2027.72     40.01 o 
  25   3   1       68.22       57.56     11.57 o 
  27   3   1        7.70        8.53     11.84 o 
  29   3   1     1175.38     1191.33     43.18 o 
  31   3   1        2.44        1.43     13.23 o 
  33   3   1      322.71      312.30     28.79 o 
  35   3   1       12.08       11.06     18.04 o 
 -34   4   1      311.28      280.39     26.23 o 
 -32   4   1     1731.15     1861.69     89.08 o 
 -30   4   1        7.42      -11.65     12.71 o 
 -28   4   1       14.65       15.62     11.30 o 
 -26   4   1       46.42       15.73     10.63 o 
 -24   4   1     8784.12     8711.61    123.90 o 
 -22   4   1      998.99     1069.88     27.25 o 
 -20   4   1        8.22        8.12      7.05 o 
 -18   4   1        0.16       -3.87      7.38 o 
 -16   4   1     5160.67     5010.85     72.28 o 
 -14   4   1    13217.37    13181.31    260.90 o 
 -12   4   1     2486.66     2726.08     54.03 o 
 -10   4   1     1283.58     1388.34     33.03 o 
  -8   4   1    12910.41    13331.47    254.32 o 
  -6   4   1       98.69      236.46     17.52 o 
  -4   4   1    11609.58    10640.02    909.31 o 
  -2   4   1     8997.13    11061.49    213.33 o 
   0   4   1     1780.21     1961.66     50.23 o 
   2   4   1      639.02     1018.34     47.69 o 
   4   4   1     8842.92     7279.52    145.50 o 
   6   4   1     1625.64     1890.59     62.03 o 
   8   4   1     5214.83     5422.56    111.61 o 
  10   4   1     2662.03     2664.83     51.97 o 
  12   4   1     1495.65     1332.44     45.69 o 
  14   4   1    11960.39    11915.81    203.08 o 
  16   4   1     7010.75     6790.38     95.45 o 
  18   4   1        4.41       -7.46      7.46 o 
  20   4   1      201.25      227.72     13.65 o 
  22   4   1     2913.49     2785.69     50.30 o 
  24   4   1      329.77      378.86     16.73 o 
  26   4   1      969.19     1017.56     33.34 o 
  28   4   1      314.71      282.33     44.55 o 
  30   4   1     1909.95     2030.60     92.35 o 
  32   4   1      208.41      190.00     22.95 o 
  34   4   1      444.38      424.23     31.64 o 
 -33   5   1        3.16      -11.01     24.59 o 
 -31   5   1     1174.40     1326.67     66.71 o 
 -29   5   1       69.07      115.53     20.04 o 
 -27   5   1      152.03      153.86     20.23 o 
 -25   5   1      141.30      154.53     14.14 o 
 -23   5   1      232.52      211.83     14.47 o 
 -21   5   1        5.41       34.39     15.37 o 
 -19   5   1       44.85       42.60     15.30 o 
 -17   5   1      901.65     1023.08     43.40 o 
 -15   5   1      399.80      401.58     27.45 o 
 -13   5   1     7340.59     7382.77    294.54 o 
  -7   5   1        9.15      124.83     11.98 o 
  -5   5   1      562.97      568.49     21.04 o 
  -3   5   1     8641.62     8902.80    178.55 o 
  -1   5   1      225.69      211.72     24.40 o 
   1   5   1      277.14      155.51     15.55 o 
   3   5   1      295.77      294.33     19.17 o 
   5   5   1    20972.24    20853.83    391.24 o 
  11   5   1     8617.74     8492.20    180.85 o 
  13   5   1     2370.02     2401.06     70.11 o 
  15   5   1      716.18      757.48     36.55 o 
  17   5   1      984.78     1001.63     43.12 o 
  19   5   1     2083.44     1928.84     63.70 o 
  21   5   1      686.68      650.22     33.34 o 
  23   5   1     4093.58     3920.13     66.62 o 
  25   5   1      106.08       91.50     12.45 o 
  27   5   1      677.03      714.22     37.28 o 
  29   5   1      444.62      391.36     39.39 o 
  31   5   1      379.15      352.92     28.60 o 
  33   5   1       15.53       12.86     16.62 o 
 -32   6   1       71.30       68.31     20.71 o 
 -30   6   1        1.79       14.09     15.87 o 
 -28   6   1        0.30       18.17     15.04 o 
 -26   6   1      203.50      230.78     29.22 o 
 -24   6   1     1134.26     1204.25     54.24 o 
 -22   6   1      253.25      240.52     27.77 o 
 -20   6   1      296.03      276.41     28.51 o 
 -18   6   1        6.69       21.64     14.60 o 
 -16   6   1     2886.95     2856.65     82.78 o 
 -14   6   1      257.83      194.78     23.11 o 
 -12   6   1     1020.80     1002.21     52.21 o 
 -10   6   1     2095.83     2098.90     55.00 o 
  -8   6   1      997.56      926.65     37.06 o 
  -6   6   1      235.31      206.46     16.12 o 
  -4   6   1      180.57      209.82     15.85 o 
  -2   6   1     1259.61     1338.67     36.19 o 
   0   6   1      873.99      825.73     36.69 o 
   2   6   1        0.63       21.38     10.03 o 
   4   6   1      478.82      674.44     33.12 o 
   6   6   1     1110.24     1161.80     39.60 o 
   8   6   1        0.06        2.76      8.74 o 
  10   6   1      140.91      188.24     22.88 o 
  12   6   1      176.00      193.37     36.67 o 
  14   6   1       45.01       55.72     16.61 o 
  16   6   1        7.06       18.26     19.00 o 
  18   6   1      349.73      347.29     31.39 o 
  20   6   1       17.81       10.40     14.52 o 
  22   6   1       10.22       21.68     16.72 o 
  24   6   1      139.31      170.56     26.46 o 
  26   6   1       17.47       14.54     13.39 o 
  28   6   1       11.66       12.80     15.50 o 
  30   6   1       75.33       76.33     26.35 o 
 -31   7   1      597.19      585.10     60.69 o 
 -29   7   1        0.21        7.19     28.45 o 
 -27   7   1      167.54      163.12     40.60 o 
 -25   7   1      805.96      757.62     46.34 o 
 -23   7   1        0.57       -5.45     16.43 o 
 -21   7   1      118.52      105.93     22.65 o 
 -19   7   1      138.75      129.50     23.37 o 
 -17   7   1     2030.95     1901.60     67.58 o 
 -15   7   1       49.23       13.23     18.81 o 
 -13   7   1     1680.27     1604.29     59.21 o 
 -11   7   1       30.78       44.41     15.52 o 
  -9   7   1     2042.26     1819.68     61.64 o 
  -7   7   1      391.09      356.18     21.50 o 
  -5   7   1     2556.33     2410.79     56.28 o 
  -3   7   1     2359.77     2025.11     68.48 o 
  -1   7   1      421.33      371.92     20.28 o 
   1   7   1      447.62      296.37     20.25 o 
   3   7   1     2203.42     2259.67     52.22 o 
   5   7   1     1829.95     1809.45     44.57 o 
   7   7   1       95.93       64.92     17.04 o 
   9   7   1       38.82       35.42     26.63 o 
  11   7   1      558.88      553.79     34.04 o 
  13   7   1       13.44       14.69     14.28 o 
  15   7   1     2376.70     2351.84     90.65 o 
  17   7   1      881.82      867.03     66.38 o 
  19   7   1      107.32       97.27     22.35 o 
  21   7   1       78.89       40.67     19.29 o 
  23   7   1     2702.92     2786.40    192.09 o 
  25   7   1       48.95       61.75     22.41 o 
  27   7   1        9.01      -18.84     18.84 o 
  29   7   1       16.38       54.75     31.02 o 
 -28   8   1        4.03       31.22     32.32 o 
 -26   8   1      293.14      329.54     37.57 o 
 -24   8   1      319.05      312.98     36.11 o 
 -22   8   1     1333.28     1300.48     83.02 o 
 -20   8   1     1114.41     1221.80     84.82 o 
 -18   8   1      195.70      212.20     29.65 o 
 -16   8   1      800.86      759.97     44.79 o 
 -14   8   1     9050.92     8375.71    191.87 o 
 -12   8   1        9.67       24.82     27.29 o 
 -10   8   1     1264.88     1061.04     49.16 o 
  -8   8   1      765.82      679.45     43.17 o 
  -6   8   1     2254.82     1930.71     51.18 o 
  -4   8   1     1975.48     1888.89     49.88 o 
  -2   8   1     2858.72     2250.40     55.85 o 
   0   8   1     1452.39     1181.66     37.46 o 
   2   8   1      427.60      326.52     21.20 o 
   4   8   1     4829.57     4154.50     73.35 o 
   6   8   1     1836.37     1555.77     58.37 o 
   8   8   1      109.32       56.97     17.39 o 
  10   8   1      879.36      817.56     44.02 o 
  12   8   1     2380.31     2102.66     73.54 o 
  14   8   1      930.28      924.19     47.96 o 
  16   8   1     1377.10     1369.03     59.74 o 
  18   8   1       19.60       41.75     19.67 o 
  20   8   1      489.66      494.57     42.97 o 
  22   8   1      145.83      194.11     30.32 o 
  24   8   1      132.67      152.89     28.44 o 
  26   8   1      101.68       98.38     26.10 o 
 -25   9   1      793.52      895.56     54.25 o 
 -23   9   1       15.04       28.45     21.30 o 
 -21   9   1     3451.36     3593.48    112.55 o 
 -19   9   1       21.01       24.08     19.59 o 
 -17   9   1        2.93        0.16     17.01 o 
 -15   9   1     2231.86     2148.51     77.79 o 
 -13   9   1     1710.50     1705.51     81.63 o 
 -11   9   1     2956.36     2851.51     89.41 o 
  -9   9   1      475.17      370.10     53.05 o 
  -7   9   1     4489.37     4156.37    111.96 o 
  -5   9   1      355.07      332.71     21.15 o 
  -3   9   1     4081.42     3823.24     71.96 o 
  -1   9   1        8.27       26.61     10.95 o 
   1   9   1     2684.63     2238.78     50.28 o 
   3   9   1       10.35        6.54      9.97 o 
   5   9   1     3067.58     2982.19     89.49 o 
   7   9   1      291.07      327.13     33.47 o 
   9   9   1       14.65       -0.41     16.05 o 
  11   9   1     2121.04     2149.12     77.61 o 
  13   9   1       10.78        4.21     23.99 o 
  15   9   1     1385.95     1329.49     61.60 o 
  17   9   1       72.48       71.11     26.81 o 
  19   9   1       93.69      112.18     27.24 o 
  21   9   1      202.22      205.74     35.35 o 
  23   9   1      193.34      216.53     46.73 o 
 -20  10   1      508.17      536.19     48.63 o 
 -18  10   1      383.63      383.02     40.12 o 
 -16  10   1     2511.69     2509.30     89.57 o 
 -14  10   1     1845.41     1978.29     77.02 o 
 -12  10   1      388.64      402.11     39.09 o 
 -10  10   1      136.37      134.32     24.67 o 
  -8  10   1      144.33      137.02     24.70 o 
  -6  10   1      261.66      272.98     30.16 o 
  -4  10   1      252.17      274.66     30.98 o 
  -2  10   1      817.45      731.38     29.16 o 
   0  10   1       26.95       21.78     11.39 o 
   2  10   1      192.98      183.42     26.95 o 
   4  10   1     2703.57     2507.00     82.74 o 
   6  10   1        1.59       -6.58     17.00 o 
   8  10   1      284.99      309.60     33.98 o 
  10  10   1      231.05      208.29     29.73 o 
  12  10   1     1664.63     1593.16     68.51 o 
  14  10   1       61.51       68.10     23.39 o 
  16  10   1      107.25      118.17     28.92 o 
  18  10   1      311.64      311.88     38.10 o 
 -15  11   1      456.85      531.44     48.50 o 
 -13  11   1      219.68      217.68     33.40 o 
 -11  11   1      924.35      881.95     61.64 o 
  -9  11   1      111.84      175.67     63.86 o 
  -7  11   1      219.84      253.92     37.12 o 
  -5  11   1     1196.42     1141.55     55.14 o 
  -3  11   1     1372.92     1379.71     61.06 o 
   1  11   1     3400.62     3434.32    104.57 o 
   3  11   1      203.99      223.69     54.15 o 
   5  11   1      399.23      434.66     40.94 o 
   7  11   1       70.35       84.45     26.18 o 
   9  11   1      486.65      466.46     43.41 o 
  11  11   1        3.40       24.63     21.84 o 
  13  11   1       32.57       39.90     23.69 o 
  -6  12   1      446.73      451.40     43.68 o 
   2  12   1      820.52      976.07     79.87 o 
   4  12   1      115.56      126.95     29.17 o 
   6  12   1     1523.66     1686.10     74.02 o 
 -38   0   2      124.77       95.56     26.05 o 
 -36   0   2     1278.90     1774.60     78.33 o 
 -34   0   2      251.68      258.83     20.16 o 
 -32   0   2     2812.58     2980.69     69.09 o 
 -30   0   2     2756.30     2921.33     67.31 o 
 -28   0   2    11118.33    11441.80    205.40 o 
 -26   0   2    10152.63    10307.02    185.61 o 
 -24   0   2    21481.49    21588.73    366.56 o 
 -22   0   2       39.61       52.64     10.22 o 
 -20   0   2    18522.97    18029.76    421.90 o 
 -18   0   2    64620.54    64649.80   1108.37 o 
 -16   0   2    82752.42    80686.46   5187.52 o 
 -14   0   2    10361.31    10096.71    681.52 o 
 -12   0   2    15038.36    16720.56    234.89 o 
 -10   0   2   166700.52   171729.08   2941.63 o 
  -6   0   2    18496.89    20347.18    518.41 o 
  -4   0   2      964.11      942.43     29.01 o 
   2   0   2    58645.15    64641.45   1535.13 o 
   4   0   2    84840.43    97711.80   1913.75 o 
   6   0   2   105038.80   107885.67   1876.21 o 
   8   0   2     5169.03     4206.47     79.88 o 
  10   0   2    13024.48    15373.54    222.94 o 
  12   0   2      168.30      170.19     14.61 o 
  14   0   2     9630.73    10201.50    130.03 o 
  18   0   2      154.70      146.66     16.37 o 
  20   0   2      877.97      889.70     40.17 o 
  22   0   2      739.07      745.46     27.51 o 
  24   0   2     2136.85     2397.46     56.99 o 
  26   0   2     2281.37     2387.84     57.79 o 
  28   0   2      310.74      262.91     19.63 o 
  30   0   2     2341.57     2451.23     60.61 o 
  32   0   2       15.99      -14.95     14.95 o 
  34   0   2       22.47       -4.15     20.09 o 
 -37   1   2       21.16       32.55     11.98 o 
 -35   1   2     4143.95     4522.80     80.72 o 
 -33   1   2       16.22        3.01      9.80 o 
 -31   1   2      451.32      379.22     20.01 o 
 -29   1   2      770.45      825.94     21.21 o 
 -27   1   2     7183.62     7209.50     95.65 o 
 -25   1   2     1020.21     1068.29     21.43 o 
 -23   1   2     3578.89     3566.69     47.46 o 
 -21   1   2     3198.82     3128.91     41.86 o 
 -19   1   2     4841.60     5034.28     60.95 o 
 -17   1   2      121.53       71.39      4.89 o 
 -15   1   2      328.78      367.66      8.72 o 
 -13   1   2    13696.84    15249.48    151.76 o 
 -11   1   2      344.56      318.11      8.91 o 
  -9   1   2      427.61      256.17      7.89 o 
  -7   1   2     1810.87     1432.65     25.26 o 
  -5   1   2     7363.03     7887.71    240.07 o 
  -3   1   2        3.84       13.18      2.76 o 
  -1   1   2     1426.65     1231.81     48.24 o 
   1   1   2     6765.98     7003.46    186.22 o 
   3   1   2     2364.76     3055.68     88.86 o 
   5   1   2     5656.03     6271.18    172.30 o 
   7   1   2    23885.27    24396.85    426.59 o 
   9   1   2     8336.29     8002.72     82.20 o 
  11   1   2     1126.21     1148.20     14.64 o 
  13   1   2     2601.11     3088.47     31.22 o 
  15   1   2      730.99      682.12     13.37 o 
  17   1   2     1603.79     1623.47     23.32 o 
  19   1   2    15240.36    14670.98    162.73 o 
  21   1   2      668.76      688.03     19.70 o 
  23   1   2        8.07       -6.21      6.21 o 
  25   1   2      192.22      147.43     10.15 o 
  27   1   2     2799.98     2951.54     57.07 o 
  29   1   2     2440.20     2513.69     52.31 o 
  31   1   2      123.46      105.12     13.94 o 
  33   1   2       11.45       10.25     11.13 o 
  35   1   2       44.30       61.23     12.95 o 
 -38   2   2     1067.41     1191.96     45.38 o 
 -36   2   2      248.99      290.65     25.25 o 
 -34   2   2     1956.36     2095.22     60.03 o 
 -32   2   2      269.04      292.72     17.74 o 
 -30   2   2      429.86      427.66     19.77 o 
 -28   2   2      486.50      473.69     28.23 o 
 -26   2   2        9.05       27.11      7.39 o 
 -24   2   2      359.35      373.07     15.09 o 
 -22   2   2      430.36      445.54     14.98 o 
 -20   2   2     5785.76     5473.10     75.09 o 
 -18   2   2     1604.05     1707.76     25.83 o 
 -16   2   2     2839.49     2725.86     30.84 o 
 -14   2   2      683.69      850.63     13.66 o 
 -12   2   2     7399.59     8912.51    117.91 o 
 -10   2   2    42568.66    45632.54    569.58 o 
  -8   2   2       85.62       91.17      7.99 o 
  -4   2   2    11160.67    12655.12    234.97 o 
  -2   2   2    88863.89    95092.90   1720.31 o 
   0   2   2     3493.99     4228.10     67.59 o 
   2   2   2     4701.04     4517.74    300.79 o 
   4   2   2      108.66      134.87     16.14 o 
   6   2   2        0.36       18.08      8.91 o 
   8   2   2     3668.15     3804.57    117.39 o 
  10   2   2      991.19     1150.73     18.95 o 
  12   2   2    11154.07    12938.92    131.63 o 
  14   2   2     3569.89     3630.98     42.77 o 
  16   2   2     5523.29     5214.22     59.18 o 
  18   2   2      132.55       98.40      6.87 o 
  20   2   2      544.83      505.25     15.04 o 
  22   2   2       79.49       74.89      7.86 o 
  24   2   2      127.55      135.19     11.91 o 
  26   2   2      267.42      267.62     16.09 o 
  28   2   2     1039.46     1147.90     31.40 o 
  30   2   2      146.88      126.62     18.74 o 
  32   2   2        7.70       -1.92     13.50 o 
  34   2   2      164.11      151.66     20.55 o 
 -37   3   2      688.33      747.13     37.88 o 
 -35   3   2       57.98       34.32     16.05 o 
 -33   3   2       77.25       53.05     16.06 o 
 -31   3   2       33.38       28.41     14.07 o 
 -29   3   2       11.59       -1.29     10.98 o 
 -27   3   2      152.79      160.09     14.85 o 
 -25   3   2      112.03      119.94     12.59 o 
 -23   3   2       28.09       47.83      9.79 o 
 -21   3   2       85.26       78.21      9.32 o 
 -19   3   2       65.39       64.87      6.76 o 
 -17   3   2       24.50       16.11      6.81 o 
 -15   3   2     1014.04     1090.66     19.38 o 
 -13   3   2      540.93      659.96     22.57 o 
 -11   3   2       32.00       48.04      8.07 o 
  -9   3   2     1378.82     1608.19     34.41 o 
  -7   3   2      170.02      163.11     21.55 o 
  -5   3   2      135.42      184.97     10.65 o 
  -3   3   2      128.02      187.46     12.62 o 
  -1   3   2     1183.58     1733.63     41.43 o 
   1   3   2      934.37     1159.63     29.59 o 
   5   3   2     1967.61     2071.62     47.87 o 
   7   3   2      649.52      630.32     14.38 o 
   9   3   2     2056.36     2254.95     83.35 o 
  11   3   2      127.50      175.02     12.11 o 
  13   3   2      105.10      155.54      8.92 o 
  15   3   2      354.87      340.61     15.25 o 
  17   3   2     3483.14     3622.62     49.90 o 
  19   3   2     2301.79     2094.90     34.38 o 
  21   3   2      129.49      112.38      9.45 o 
  23   3   2      324.47      295.11     16.06 o 
  25   3   2       42.78       40.84     15.13 o 
  27   3   2        2.26       -5.52     11.54 o 
  29   3   2        0.88      -12.01     12.01 o 
  31   3   2      386.74      365.99     27.10 o 
  33   3   2       25.08       39.78     16.97 o 
 -36   4   2       56.54       48.81     18.24 o 
 -34   4   2      123.65      144.74     35.13 o 
 -32   4   2       33.85       28.06     15.43 o 
 -30   4   2      218.28      218.09     28.38 o 
 -28   4   2      599.19      550.37     25.49 o 
 -26   4   2     2473.45     2556.98     55.13 o 
 -24   4   2      336.68      351.67     54.30 o 
 -22   4   2       74.72      175.76     12.42 o 
 -20   4   2     8470.08     8047.95    112.06 o 
 -18   4   2     7076.68     7267.18    101.21 o 
 -16   4   2    11001.96    11976.39    185.50 o 
 -14   4   2     1312.15     1527.11     62.46 o 
 -12   4   2     2700.41     3139.21     60.57 o 
  -8   4   2    28999.41    30304.13    560.05 o 
  -6   4   2       12.22       36.81      7.17 o 
  -4   4   2     5697.95     6288.06    105.09 o 
  -2   4   2     7591.98     8795.34    141.18 o 
   0   4   2      171.74      148.05     10.67 o 
   2   4   2     1235.28     1584.20     64.60 o 
   4   4   2     6337.26     6643.57    133.69 o 
   6   4   2      740.54      616.71     22.52 o 
   8   4   2      925.15      798.43     29.91 o 
  10   4   2      248.21      208.37     28.19 o 
  12   4   2      494.19      571.40     29.75 o 
  14   4   2       90.16      139.32     11.87 o 
  16   4   2     5622.06     5287.67     77.62 o 
  18   4   2      143.26      151.23     11.76 o 
  20   4   2      590.21      554.50     19.47 o 
  22   4   2       64.90       83.43     20.81 o 
  24   4   2     1785.62     1647.33     32.77 o 
  26   4   2      266.23      227.65     16.43 o 
  28   4   2     1235.12     1274.44     55.33 o 
  30   4   2      284.58      231.88     23.75 o 
  32   4   2       88.97       99.65     19.60 o 
 -35   5   2      508.51      523.92     34.68 o 
 -33   5   2       94.27       74.69     18.84 o 
 -31   5   2      263.70      260.60     26.77 o 
 -29   5   2      674.14      690.82     62.04 o 
 -27   5   2     2590.32     2684.68     73.90 o 
 -25   5   2     1059.75     1088.40     33.05 o 
 -23   5   2     1224.41     1284.47     37.81 o 
 -21   5   2     2539.55     2508.00     75.36 o 
 -19   5   2     2056.57     2103.49     66.01 o 
 -17   5   2      334.58      293.84     25.89 o 
 -15   5   2       57.30       87.49     15.54 o 
 -13   5   2      932.03      961.25     52.56 o 
  -9   5   2     5424.34     5224.30     93.78 o 
  -7   5   2        4.01        5.19      6.46 o 
  -5   5   2     3437.39     3386.37     65.47 o 
  -3   5   2      939.24      806.39     24.86 o 
  -1   5   2        0.97        4.15      5.85 o 
   1   5   2     3223.95     2831.53     55.73 o 
   3   5   2     1025.83     1121.31     28.79 o 
   5   5   2      297.05      351.61     19.84 o 
   9   5   2    10497.57     4704.55    156.39 o 
  11   5   2     1351.89     1237.35     46.39 o 
  13   5   2      143.26      111.30     17.86 o 
  15   5   2      445.98      374.52     27.33 o 
  17   5   2     4195.61     4017.41    104.18 o 
  19   5   2     2481.92     2472.76     75.59 o 
  21   5   2      179.54      140.07     15.50 o 
  23   5   2       82.30       57.76     11.26 o 
  25   5   2      328.91      314.36     18.71 o 
  27   5   2     2047.29     2162.50     55.90 o 
  29   5   2     1178.52     1169.47     61.63 o 
  31   5   2        5.87      -15.34     15.34 o 
 -32   6   2     1645.97     1778.73     62.84 o 
 -30   6   2      180.69      178.63     24.29 o 
 -28   6   2     3163.45     3416.92     90.23 o 
 -26   6   2      109.07      102.89     33.14 o 
 -24   6   2      815.07      823.42     44.78 o 
 -22   6   2      173.42      186.36     41.64 o 
 -20   6   2     2189.78     1996.44     89.52 o 
 -18   6   2     2452.57     2436.68     75.82 o 
 -16   6   2       81.21       64.80     16.68 o 
 -14   6   2       33.97       44.65     14.49 o 
 -12   6   2     5626.25     5491.28    128.89 o 
 -10   6   2    41348.66    40141.16    717.28 o 
  -8   6   2       34.11       50.58     10.25 o 
  -6   6   2     6301.17     5866.67    136.61 o 
  -4   6   2       84.69      131.05     13.30 o 
  -2   6   2     7225.45     6893.03    119.60 o 
   0   6   2       15.86       10.30      8.48 o 
   2   6   2     1867.34     1589.58     38.97 o 
   4   6   2       97.41       89.44     12.57 o 
   6   6   2       20.59       39.42      8.51 o 
   8   6   2     2901.46     2501.93    102.68 o 
  10   6   2        1.21       20.18     13.05 o 
  12   6   2     4970.63     4834.92    219.55 o 
  14   6   2     1282.19     1194.75     67.34 o 
  16   6   2     1901.37     1906.74     66.01 o 
  18   6   2        7.05       11.73     14.67 o 
  20   6   2      818.24      798.57     42.17 o 
  22   6   2       25.49       10.83     16.66 o 
  24   6   2     1616.93     1738.92     66.57 o 
  26   6   2       12.58       10.13     12.84 o 
  28   6   2      215.01      266.49     31.52 o 
  30   6   2     1577.78     1473.73     73.94 o 
 -31   7   2        8.68       28.21     31.69 o 
 -29   7   2     1849.72     1787.92    103.07 o 
 -27   7   2      377.69      412.70     55.95 o 
 -25   7   2      895.29      967.65     51.21 o 
 -23   7   2        7.92       12.05     17.50 o 
 -21   7   2     1784.62     1588.46     62.89 o 
 -19   7   2     1012.05      976.23     92.64 o 
 -17   7   2     3326.57     3218.33     93.79 o 
 -15   7   2        8.05       25.22     14.79 o 
 -13   7   2      783.83      769.67     39.54 o 
 -11   7   2      855.01      809.34     39.31 o 
  -9   7   2     6768.12     6188.87    114.01 o 
  -7   7   2       21.74       16.23     12.82 o 
  -5   7   2     3212.35     2895.08     63.46 o 
  -3   7   2     1598.87     1498.33     40.70 o 
  -1   7   2     2061.38     1726.17     44.22 o 
   1   7   2     6311.27     6066.09    109.43 o 
   3   7   2      137.05      152.93     14.31 o 
   5   7   2     1910.69     1681.39     62.49 o 
   7   7   2      945.03      887.10     58.41 o 
   9   7   2     5223.37     4956.56    124.03 o 
  11   7   2        2.86       -6.84     12.45 o 
  13   7   2      439.17      355.05     32.18 o 
  15   7   2       20.39       34.46     18.47 o 
  17   7   2     5773.80     5696.30    143.88 o 
  19   7   2     1552.46     1410.87     92.66 o 
  21   7   2      365.96      372.73     37.08 o 
  23   7   2        7.92       14.51     18.22 o 
  25   7   2        6.10       -7.78     18.31 o 
  27   7   2      446.84      465.12     42.05 o 
  29   7   2      339.80      345.22     32.33 o 
 -28   8   2      430.01      538.38     67.19 o 
 -26   8   2      491.73      551.49     46.04 o 
 -24   8   2     2419.93     2491.48     88.37 o 
 -22   8   2      434.48      523.04     41.59 o 
 -20   8   2     2267.19     2346.42    119.72 o 
 -18   8   2     1637.19     1442.23     60.70 o 
 -16   8   2     5056.28     4538.49    213.85 o 
 -14   8   2     1032.35      901.70     49.85 o 
 -12   8   2      507.11      585.27     36.51 o 
 -10   8   2     3876.53     3401.17     95.78 o 
  -8   8   2     1112.72      886.60     33.36 o 
  -6   8   2     2324.74     1958.62     51.56 o 
  -4   8   2       17.12        1.10     10.22 o 
  -2   8   2     7957.48     6697.41    122.68 o 
   0   8   2     1613.26     1547.59     43.79 o 
   2   8   2      737.58      439.97     23.67 o 
   4   8   2      262.14      302.76     26.41 o 
   6   8   2     1735.04     1467.43     84.61 o 
   8   8   2      192.49      193.57     31.79 o 
  10   8   2      128.59      134.73     23.49 o 
  12   8   2      546.66      637.96    109.27 o 
  14   8   2       91.85      114.90     23.63 o 
  16   8   2      218.19      212.79     39.71 o 
  18   8   2       46.22       53.90     20.32 o 
  20   8   2      795.01      811.32     75.03 o 
  22   8   2       42.45       27.87     21.73 o 
  24   8   2      484.50      578.12     45.78 o 
  26   8   2      220.68      221.95     33.30 o 
 -25   9   2       69.70       54.27     28.07 o 
 -23   9   2       75.21       93.92     38.60 o 
 -21   9   2      123.52      107.87     25.67 o 
 -19   9   2       14.18       31.28     23.06 o 
 -17   9   2      424.67      391.37     49.69 o 
 -15   9   2      922.87      919.44     62.65 o 
 -13   9   2      273.22      296.59     46.95 o 
 -11   9   2      168.92      159.46     24.39 o 
  -9   9   2      260.41      240.96     27.83 o 
  -7   9   2     2547.72     2351.22     75.70 o 
  -5   9   2       59.98       45.87     15.32 o 
  -3   9   2      193.16      181.45     19.63 o 
  -1   9   2       98.06      109.40     21.12 o 
   1   9   2      133.80       97.10     14.08 o 
   3   9   2       82.05       76.28     20.20 o 
   5   9   2       39.30       43.88     19.65 o 
   7   9   2       39.66       29.21     16.70 o 
   9   9   2      151.14      185.56     27.84 o 
  11   9   2       33.10       14.82     17.19 o 
  13   9   2      360.30      333.02     36.65 o 
  15   9   2      548.43      631.18     88.09 o 
  17   9   2      273.17      229.71     32.69 o 
  19   9   2      261.14      241.61     34.16 o 
  21   9   2       12.75       -0.72     21.31 o 
  23   9   2       52.45       72.28     25.08 o 
 -22  10   2       63.81       49.67     34.76 o 
 -20  10   2      545.08      621.48     61.11 o 
 -18  10   2        0.17        0.32     22.14 o 
 -16  10   2      262.53      368.60     39.58 o 
 -14  10   2      126.91      134.28     26.90 o 
 -12  10   2      116.70      164.74     43.08 o 
 -10  10   2      492.64      552.18     41.44 o 
  -8  10   2      205.79      176.17     26.59 o 
  -6  10   2      713.13      682.88     78.98 o 
  -4  10   2      990.36      895.83     31.75 o 
  -2  10   2      198.57      198.24     18.63 o 
   0  10   2        0.25       -7.16     12.09 o 
   2  10   2     1256.58     1314.91     58.06 o 
   4  10   2        2.48        8.76     16.22 o 
   6  10   2     1005.06     1070.25     68.11 o 
   8  10   2      376.21      384.70     41.38 o 
  10  10   2      180.98      165.69     28.09 o 
  12  10   2      333.40      452.14     42.66 o 
  14  10   2     1280.45     1303.94     64.09 o 
  16  10   2      442.01      472.16     44.74 o 
  18  10   2       31.83       51.12     23.66 o 
 -15  11   2      586.35      566.87     48.61 o 
 -13  11   2      228.02      318.16     37.32 o 
 -11  11   2      898.03      918.65     52.23 o 
  -9  11   2     2812.24     3040.80    115.49 o 
  -7  11   2       24.58       44.76     20.64 o 
  -5  11   2     2541.39     2514.54     85.00 o 
  -3  11   2      425.40      475.06     41.06 o 
  -1  11   2     1876.22     1946.94    133.06 o 
   1  11   2     1220.11     1338.94     62.11 o 
   3  11   2      183.78      166.13     28.70 o 
   5  11   2      844.17      956.69     54.85 o 
   7  11   2      144.34      113.13     26.40 o 
   9  11   2      529.92      596.91     77.88 o 
  11  11   2       51.87       89.60     25.90 o 
  13  11   2      167.39      181.87     33.21 o 
  -8  12   2      300.45      352.42     84.99 o 
  -6  12   2     1117.56     1152.80     59.16 o 
   2  12   2     1181.54     1146.95     60.94 o 
   4  12   2       63.76       58.09     26.15 o 
 -39   1   3      434.86      423.63     40.62 o 
 -37   1   3      628.42      618.35     25.97 o 
 -35   1   3        6.44        3.16     10.37 o 
 -33   1   3      170.73      179.52     15.07 o 
 -31   1   3     2898.89     3045.65     58.57 o 
 -29   1   3      197.79      167.94     11.05 o 
 -27   1   3      428.99      461.23     16.09 o 
 -25   1   3    15720.49    16126.27    179.45 o 
 -23   1   3    22792.98    22682.37    246.69 o 
 -21   1   3     1335.98     1397.90     25.42 o 
 -19   1   3     2430.00     2647.99     32.77 o 
 -17   1   3     9489.16     9707.52    108.44 o 
 -15   1   3     4933.32     5376.13     57.42 o 
 -13   1   3     3487.75     3529.34     38.79 o 
 -11   1   3     5656.71     5485.37    795.76 o 
  -9   1   3    28454.41    30525.50    550.74 o 
  -7   1   3     7703.51     8511.14    158.97 o 
  -5   1   3    44208.25    47614.11   1225.25 o 
  -3   1   3      325.29      270.59     14.67 o 
  -1   1   3     9581.45    10434.82    648.84 o 
   1   1   3      659.92      976.55     35.10 o 
   3   1   3     2567.49     2826.29     84.21 o 
   5   1   3     5904.61     6647.51    182.98 o 
   7   1   3     9632.02     9670.18    119.67 o 
   9   1   3      517.17      499.23      9.48 o 
  11   1   3     2484.19     2719.35     29.19 o 
  13   1   3     2562.54     2434.56     25.91 o 
  15   1   3      128.80      140.80      6.66 o 
  17   1   3      383.71      406.19     10.93 o 
  19   1   3      295.86      262.16     10.08 o 
  21   1   3      922.13      988.35     22.11 o 
  23   1   3        4.58       -5.87      5.87 o 
  25   1   3      637.35      674.77     19.27 o 
  27   1   3        4.04        4.05     14.47 o 
  29   1   3        0.31       -9.66      9.66 o 
  31   1   3     1472.45     1644.15     41.29 o 
  33   1   3        2.61      -10.65     10.65 o 
 -38   2   3      850.30     1040.17     42.68 o 
 -36   2   3        4.17       19.46     14.30 o 
 -34   2   3     2817.27     2829.36     72.47 o 
 -32   2   3      227.55      240.83     15.83 o 
 -30   2   3      738.54      820.21     25.59 o 
 -28   2   3      621.59      618.67     19.85 o 
 -26   2   3     1572.01     1606.83     31.75 o 
 -24   2   3     7132.66     6993.72     94.91 o 
 -22   2   3     1602.29     1649.21     30.25 o 
 -20   2   3     2628.70     2393.05     38.11 o 
 -18   2   3      128.40      153.46      7.17 o 
 -16   2   3     2566.50     2641.78     34.80 o 
 -14   2   3     7260.55     7883.03     83.18 o 
 -12   2   3    11481.47     9812.25    128.78 o 
 -10   2   3     4487.26     4250.17     58.94 o 
  -8   2   3     3050.08     3502.18     72.49 o 
  -6   2   3    42932.68    44075.28    795.86 o 
  -4   2   3   121411.56   126993.02   1875.54 o 
  -2   2   3     1310.56     1891.05     74.76 o 
   0   2   3    10317.12    11944.58    218.54 o 
   2   2   3    35624.83    34727.03    585.00 o 
   4   2   3     1402.52     1549.88     57.32 o 
   6   2   3    12767.38    12143.51    327.64 o 
  10   2   3      882.42     1335.86     22.29 o 
  12   2   3     6928.30     6620.36     71.29 o 
  14   2   3     6624.23     6433.55     70.47 o 
  16   2   3      682.86      624.13     16.84 o 
  18   2   3       73.73       54.49      5.85 o 
  20   2   3     1625.34     1575.32     25.52 o 
  22   2   3     3922.70     3933.29     67.52 o 
  24   2   3     3210.78     3370.58     61.11 o 
  26   2   3      128.92      135.43     14.77 o 
  28   2   3      404.10      465.02     21.15 o 
  30   2   3       11.53      -12.43     12.43 o 
  32   2   3     1637.23     1715.45     54.58 o 
  34   2   3      524.22      520.28     64.35 o 
 -37   3   3      504.01      572.67     43.01 o 
 -35   3   3        2.55       -7.06     13.85 o 
 -33   3   3      455.72      464.71     33.50 o 
 -31   3   3     4450.84     4788.96    104.61 o 
 -29   3   3      191.51      171.01     22.22 o 
 -27   3   3      159.06      186.18     16.87 o 
 -25   3   3     2231.48     2260.12     48.14 o 
 -23   3   3     2386.20     2392.89     48.64 o 
 -21   3   3      662.55      586.98     21.00 o 
 -19   3   3     3100.03     3318.62     45.92 o 
 -17   3   3     6572.67     6890.48     76.08 o 
 -15   3   3     5561.07     5789.69     81.51 o 
 -13   3   3     4229.12     3629.77     53.60 o 
 -11   3   3     1475.33     1764.46     37.21 o 
  -7   3   3    13984.09    15002.42    229.69 o 
  -5   3   3    44591.29    42070.38   1177.79 o 
  -3   3   3     1888.78      842.60     35.89 o 
  -1   3   3     2085.28     2330.07     58.71 o 
   1   3   3     1571.24     1519.76     35.20 o 
   3   3   3    27806.19    27072.84    606.74 o 
   5   3   3    23093.86    21715.68    323.64 o 
   7   3   3     7464.88     7301.46    211.87 o 
   9   3   3      726.85      842.21     45.28 o 
  11   3   3     1725.01     1950.52     47.29 o 
  13   3   3     2600.34     2105.93     31.69 o 
  15   3   3     1279.62     1271.57     23.37 o 
  17   3   3     1477.24     1392.02     26.17 o 
  19   3   3     1107.79      993.93     22.01 o 
  21   3   3     1789.67     1694.79     31.35 o 
  23   3   3     1385.77     1421.16     33.15 o 
  25   3   3      772.86      763.45     36.59 o 
  27   3   3       22.08        9.94     12.49 o 
  29   3   3      697.64      725.10     35.19 o 
  31   3   3     3664.25     3783.05     91.49 o 
  33   3   3      489.38      583.20     33.91 o 
 -36   4   3     1375.56     1407.24     51.52 o 
 -34   4   3     2543.47     2588.26     86.50 o 
 -32   4   3      239.38      239.49     29.56 o 
 -30   4   3      410.09      370.92     22.87 o 
 -28   4   3      676.56      674.86     27.36 o 
 -26   4   3     3864.86     3730.44     71.24 o 
 -24   4   3     1371.94     1354.05     45.08 o 
 -22   4   3      622.73      608.28     19.79 o 
 -20   4   3      256.00      256.20     16.71 o 
 -18   4   3     3520.47     3904.06     60.00 o 
 -16   4   3      340.58      391.51     16.08 o 
 -14   4   3    10366.26    10631.93    213.96 o 
 -12   4   3      140.83      272.55     26.59 o 
 -10   4   3     2439.53     2014.94     89.90 o 
  -8   4   3     1420.22     1344.72     32.49 o 
  -6   4   3     4780.13     4426.10     78.22 o 
  -4   4   3     1207.48     1877.78     39.91 o 
  -2   4   3     7759.91     7722.40    125.23 o 
   0   4   3    11810.58    13760.41    261.67 o 
   2   4   3      973.35      723.19     52.25 o 
   4   4   3        9.59       25.93      6.02 o 
   6   4   3    13101.16    12942.54    198.24 o 
   8   4   3      104.95      104.37      9.35 o 
  10   4   3     1169.43     1354.72     64.43 o 
  12   4   3       96.11      148.45     11.88 o 
  14   4   3      165.93      142.37      9.84 o 
  16   4   3     4305.57     4002.19     62.50 o 
  18   4   3      165.38      145.05     11.25 o 
  20   4   3       72.54       64.28      9.94 o 
  22   4   3      171.66      193.52     18.07 o 
  24   4   3     5059.46     4808.03     68.83 o 
  26   4   3      196.35      190.29     20.58 o 
  28   4   3      555.68      610.38     33.42 o 
  30   4   3      657.10      733.24     36.65 o 
  32   4   3     1152.38     1166.44     46.89 o 
 -35   5   3      185.36      200.31     24.37 o 
 -33   5   3       32.30       17.81     16.27 o 
 -31   5   3       45.52       55.06     17.82 o 
 -29   5   3        0.04        7.75     14.58 o 
 -27   5   3       91.29      105.88     17.72 o 
 -25   5   3      304.97      347.70     25.92 o 
 -23   5   3      269.19      257.32     26.65 o 
 -21   5   3     1230.06     1394.39     52.63 o 
 -19   5   3     3350.81     3066.91    152.20 o 
 -17   5   3      956.25      990.49     41.19 o 
 -15   5   3      328.90      385.43     25.85 o 
 -13   5   3     3905.71     3997.80    124.42 o 
  -9   5   3      454.58      608.68     22.79 o 
  -7   5   3      125.98      122.63     11.99 o 
  -5   5   3    15655.56    17790.13    283.67 o 
  -3   5   3     2349.70     2655.53     54.00 o 
  -1   5   3     2246.39     2474.11     50.53 o 
   1   5   3      146.08      148.01     11.53 o 
   3   5   3     1040.44      993.22     40.14 o 
   7   5   3     1218.46     1208.46     31.50 o 
   9   5   3     2460.71     2471.73     99.48 o 
  11   5   3       58.64       61.48     21.68 o 
  13   5   3     2576.76     2436.64     72.28 o 
  15   5   3     1131.06     1101.13     45.85 o 
  17   5   3       98.47      109.53     20.00 o 
  19   5   3      109.44       86.45     14.93 o 
  21   5   3      682.28      669.66     23.06 o 
  23   5   3       47.86       40.47     10.51 o 
  25   5   3      141.77      163.14     15.23 o 
  27   5   3       36.47       49.40     21.80 o 
  29   5   3       12.26       10.78     20.83 o 
  31   5   3       13.06      -10.60     15.60 o 
 -34   6   3      384.42      321.63     31.86 o 
 -32   6   3        7.95       12.13     17.19 o 
 -30   6   3       56.83       29.95     27.84 o 
 -28   6   3      558.08      599.93     58.42 o 
 -26   6   3      661.31      653.77     56.99 o 
 -24   6   3      191.11      166.79     24.39 o 
 -22   6   3       22.84       25.89     15.88 o 
 -20   6   3      119.01      127.47     22.18 o 
 -18   6   3     2058.72     1987.51     66.00 o 
 -16   6   3      267.70      294.72     26.93 o 
 -14   6   3     1536.53     1491.25     57.68 o 
 -12   6   3     4502.29     4701.62     93.98 o 
 -10   6   3       80.67      123.69     19.09 o 
  -8   6   3      270.24      277.90     19.62 o 
  -6   6   3       40.63       38.38      9.84 o 
  -4   6   3     2877.78     3185.91     64.97 o 
  -2   6   3      100.30      116.92     12.58 o 
   0   6   3        1.65        4.79      8.26 o 
   2   6   3      880.40     1047.93     37.39 o 
   4   6   3        4.53        7.58      6.96 o 
   6   6   3        2.76       -5.29      8.66 o 
   8   6   3        0.83      -14.20     15.28 o 
  10   6   3     1128.36     1316.47     73.43 o 
  12   6   3     1791.27     1878.07     65.99 o 
  14   6   3     1006.55      933.25     44.13 o 
  16   6   3      623.31      686.86     70.79 o 
  18   6   3      580.53      621.46     38.09 o 
  20   6   3      175.27      183.62     25.59 o 
  22   6   3        9.57       24.88     17.64 o 
  24   6   3       44.15       20.79     13.14 o 
  26   6   3      257.80      279.33     23.52 o 
  28   6   3      155.07      134.11     27.80 o 
  30   6   3      111.27       74.03     27.08 o 
 -31   7   3       71.23       94.47     38.25 o 
 -29   7   3      113.89      121.46     37.97 o 
 -27   7   3      803.38      807.73     68.30 o 
 -25   7   3      702.72      763.91     46.03 o 
 -23   7   3       34.98       37.95     18.18 o 
 -21   7   3       52.73       38.66     20.26 o 
 -19   7   3       67.55       59.30     19.18 o 
 -17   7   3      237.85      238.72     27.29 o 
 -15   7   3     2606.51     2403.79     76.07 o 
 -13   7   3      268.31      303.65     30.56 o 
 -11   7   3     1386.08     1175.25     38.87 o 
  -9   7   3     2211.79     2260.12     64.89 o 
  -7   7   3      201.56      183.29     17.31 o 
  -5   7   3     2770.94     2658.27     62.63 o 
  -3   7   3      763.92      633.73     26.63 o 
  -1   7   3     1010.97      868.23     29.76 o 
   1   7   3     1559.08     1488.28     39.62 o 
   3   7   3      144.20      145.08     27.55 o 
   5   7   3      333.43      347.85     41.12 o 
   7   7   3     4546.08     4066.94    150.56 o 
   9   7   3     1030.32     1017.42     46.44 o 
  11   7   3      757.61      650.50     38.17 o 
  13   7   3     1557.28     1530.50     82.18 o 
  15   7   3      641.96      593.74     46.61 o 
  17   7   3     1154.14     1153.95     53.54 o 
  19   7   3        0.54        6.71     16.06 o 
  21   7   3      221.28      233.84     52.77 o 
  23   7   3     1296.20     1317.94     92.66 o 
  25   7   3        6.72       22.48     20.13 o 
  27   7   3      412.54      397.23     39.50 o 
 -30   8   3      611.48      607.64     72.17 o 
 -28   8   3       59.97      107.35     36.96 o 
 -26   8   3      137.56      109.01     38.78 o 
 -24   8   3     1294.80     1320.75     62.81 o 
 -22   8   3      432.87      453.45     41.15 o 
 -20   8   3       58.64       82.78     23.18 o 
 -18   8   3      128.65       89.63     21.67 o 
 -16   8   3      841.50      819.29     44.70 o 
 -14   8   3      344.54      371.84     33.65 o 
 -12   8   3      681.33      604.15     50.81 o 
 -10   8   3      228.28      147.99     22.68 o 
  -8   8   3     2693.87     2573.98     61.75 o 
  -6   8   3      150.84      170.41     17.98 o 
  -4   8   3     1484.50     1148.68     42.42 o 
  -2   8   3     1110.73     1089.54     42.39 o 
   0   8   3       15.66       12.66     10.46 o 
   2   8   3     3143.52     2631.74     59.93 o 
   4   8   3       45.01       -5.57     17.69 o 
   6   8   3     1693.22     1720.83     88.24 o 
   8   8   3       82.89      108.69     21.35 o 
  10   8   3       30.10       12.59     16.34 o 
  12   8   3      119.10       81.58     21.04 o 
  14   8   3       62.63       46.47     32.32 o 
  16   8   3      473.46      432.66     48.13 o 
  18   8   3       60.56       17.93     18.48 o 
  20   8   3       68.08       95.27     25.47 o 
  22   8   3      128.32      126.50     26.87 o 
  24   8   3      615.00      636.47     72.41 o 
 -25   9   3      458.69      568.82     70.80 o 
 -23   9   3     1261.18     1301.98     62.96 o 
 -21   9   3      477.97      487.28     43.22 o 
 -19   9   3      142.40      139.43     26.32 o 
 -17   9   3      539.26      513.65     51.86 o 
 -15   9   3     1754.83     1610.99     64.72 o 
 -13   9   3      362.86      396.19     35.67 o 
 -11   9   3       17.63       -5.42     14.11 o 
  -9   9   3        9.60       35.67     16.74 o 
  -7   9   3      995.06      898.27     35.74 o 
  -5   9   3     1583.48     1750.70     50.26 o 
  -3   9   3       20.14       20.86     11.98 o 
  -1   9   3       66.43      108.86     16.17 o 
   1   9   3     1180.71     1116.37     47.31 o 
   3   9   3     1342.78     1412.26     76.86 o 
   5   9   3     3471.13     3344.09     99.32 o 
   7   9   3       62.69       60.49     19.37 o 
   9   9   3        6.28       -8.96     14.98 o 
  11   9   3       30.54       26.92     18.64 o 
  13   9   3     1866.71     1803.37     72.23 o 
  15   9   3      205.97      194.92     30.03 o 
  17   9   3       26.74       19.13     21.16 o 
  19   9   3        8.96        1.83     31.98 o 
  21   9   3     1158.04     1231.37     63.28 o 
 -22  10   3       18.43       30.08     24.38 o 
 -20  10   3     1559.38     1525.21     69.39 o 
 -18  10   3      143.75      177.03     30.42 o 
 -16  10   3     1044.81     1146.96     84.47 o 
 -14  10   3     1673.85     1685.36    127.36 o 
 -12  10   3        5.70        1.90     16.18 o 
 -10  10   3       90.36       55.60     19.72 o 
  -8  10   3       63.36       72.07     20.69 o 
  -6  10   3     2828.22     2597.41     82.98 o 
  -4  10   3     2324.53     2148.42     51.59 o 
  -2  10   3       81.40       70.11     14.13 o 
   0  10   3      318.58      277.28     31.09 o 
   2  10   3      591.75      540.57     37.84 o 
   4  10   3        0.50       -2.14     14.95 o 
   6  10   3      710.46      678.82     44.27 o 
   8  10   3       29.80       27.67     20.13 o 
  10  10   3      474.49      504.55     44.87 o 
  12  10   3      127.83       68.01     23.73 o 
  14  10   3     2119.70     2154.74     84.51 o 
  16  10   3      960.35     1137.79     61.70 o 
  18  10   3      201.54      257.52     37.13 o 
 -17  11   3        9.51       29.75     27.63 o 
 -15  11   3      748.41      901.69     93.58 o 
 -13  11   3      586.08      609.65     44.70 o 
 -11  11   3      774.32      756.66     60.42 o 
  -9  11   3      101.09      132.97     41.31 o 
  -7  11   3      153.42      133.69     25.78 o 
  -5  11   3     1169.02     1090.57     53.96 o 
  -1  11   3      492.40      469.18     42.17 o 
   1  11   3      803.44      699.92     47.28 o 
   3  11   3      270.86      192.19     39.20 o 
   5  11   3     3074.92     2993.02    109.86 o 
   7  11   3       16.31        5.71     19.97 o 
   9  11   3      588.62      542.80     47.86 o 
  11  11   3        4.52        8.84     21.86 o 
  -8  12   3      593.88      610.56     49.12 o 
   0  12   3     1618.27     1646.61    104.54 o 
   2  12   3      172.84      193.42     33.14 o 
 -38   0   4     5157.16     5901.15    177.15 o 
 -36   0   4      625.03      625.99     28.88 o 
 -34   0   4     3218.65     3511.90     78.54 o 
 -32   0   4     2265.95     2386.21     72.95 o 
 -30   0   4     8222.48     8507.55    163.30 o 
 -28   0   4     1198.16     1335.59     39.10 o 
 -26   0   4     1524.31     1618.63     44.51 o 
 -24   0   4    34191.69    34788.49    612.70 o 
 -22   0   4    15685.07    15912.34    229.54 o 
 -20   0   4      293.26      303.50     22.51 o 
 -18   0   4    31038.69    32766.32   1168.56 o 
 -16   0   4     2798.59     3822.14     86.45 o 
 -14   0   4       10.65       36.39      6.02 o 
 -12   0   4     1139.19     1044.17     20.79 o 
 -10   0   4    21217.81    23979.48    615.95 o 
  -8   0   4     6824.87     5232.43    142.64 o 
  -6   0   4     3666.64     5064.85    136.25 o 
  -4   0   4     4199.37     3901.15    106.83 o 
  -2   0   4    49549.46    59554.03   1520.62 o 
   0   0   4    13321.68    13622.93    351.25 o 
   2   0   4    13641.96    13779.57    241.73 o 
   4   0   4      227.59      310.70     16.03 o 
   6   0   4    15689.17    15673.75    260.72 o 
   8   0   4    29848.62    34908.68    486.46 o 
  10   0   4    12745.54    12116.71    178.46 o 
  12   0   4      778.84      790.43     17.74 o 
  14   0   4       22.68       76.00     13.55 o 
  16   0   4       48.31       42.19      6.96 o 
  18   0   4    13851.42    13832.41    240.26 o 
  20   0   4    11973.01    11581.02    396.01 o 
  22   0   4       91.34       46.45     17.71 o 
  24   0   4        7.37       -0.22     18.89 o 
  26   0   4     3057.78     3479.75    102.44 o 
  28   0   4      707.84      706.49     30.46 o 
  30   0   4        0.12       18.32     11.97 o 
  32   0   4      162.34      150.61     29.74 o 
  34   0   4       22.94       34.85     22.82 o 
 -39   1   4      185.97      181.26     20.70 o 
 -37   1   4     1646.87     1825.13     51.01 o 
 -35   1   4       70.17       41.00     11.29 o 
 -33   1   4        7.12       27.08     10.64 o 
 -31   1   4      880.61      873.72     22.20 o 
 -29   1   4     7112.14     7316.82     97.18 o 
 -27   1   4        2.84        8.63      5.74 o 
 -25   1   4       57.74       63.77      9.49 o 
 -23   1   4      298.56      339.66     18.64 o 
 -21   1   4     6660.30     6925.35     97.92 o 
 -19   1   4     9994.65     9514.02     98.99 o 
 -17   1   4      496.80      515.21     12.78 o 
 -15   1   4       84.01       94.08      5.01 o 
 -13   1   4      210.20      275.38     10.25 o 
  -9   1   4    15719.22    14163.25    366.91 o 
  -7   1   4    48664.52    50410.14   1299.28 o 
  -5   1   4        0.70       -4.39      4.39 o 
  -1   1   4     3840.67     4768.64     98.98 o 
   1   1   4    19862.27    21466.98    388.30 o 
   3   1   4     2575.11     2553.62     79.27 o 
   7   1   4      689.03     1031.92     15.63 o 
   9   1   4     3766.32     3268.59     31.47 o 
  11   1   4    13193.51    14028.72    130.36 o 
  13   1   4     4845.59     5169.81     49.42 o 
  15   1   4      763.49      769.74     13.49 o 
  17   1   4     2323.10     2280.91     28.38 o 
  19   1   4      118.62       99.50      8.98 o 
  21   1   4     6822.63     6592.55     87.96 o 
  23   1   4       75.83       45.22      7.90 o 
  25   1   4     1266.79     1255.58     33.16 o 
  27   1   4     1030.80     1047.44     48.50 o 
  29   1   4      323.42      328.34     19.94 o 
  31   1   4      206.93      169.72     16.19 o 
  33   1   4       66.74       24.15     11.75 o 
 -38   2   4     1111.84     1354.51     47.70 o 
 -36   2   4     1132.88     1249.95     45.15 o 
 -34   2   4      675.23      743.76     34.76 o 
 -32   2   4       12.63       11.24      8.75 o 
 -30   2   4     1280.98     1303.11     32.44 o 
 -28   2   4      119.68      147.51     21.65 o 
 -26   2   4     2906.64     2904.21     47.36 o 
 -24   2   4      171.25      208.74     11.27 o 
 -22   2   4     1519.02     1526.42     28.63 o 
 -20   2   4     1104.65     1078.05     19.45 o 
 -18   2   4     3904.16     3310.79     47.48 o 
 -16   2   4      558.87      618.22     13.86 o 
 -14   2   4    12655.55    14961.01    185.72 o 
 -12   2   4      452.81      289.92     21.62 o 
 -10   2   4       32.65       60.86      4.65 o 
  -6   2   4     6882.95     7642.76    119.30 o 
  -4   2   4     2792.24     3583.48     59.63 o 
   0   2   4    12017.24    12463.54    721.66 o 
   2   2   4      708.06      734.16     19.79 o 
   4   2   4     3634.36     3679.07    113.87 o 
   6   2   4       93.20      217.73     21.84 o 
   8   2   4     5627.54     5670.99     85.23 o 
  10   2   4    16466.02    17586.83    190.63 o 
  12   2   4      457.77      338.75     10.25 o 
  14   2   4     1422.16     1556.13     23.09 o 
  16   2   4      173.17      187.67      8.70 o 
  18   2   4      541.10      542.17     15.60 o 
  20   2   4      327.10      343.22     12.30 o 
  22   2   4       87.52       94.86     10.91 o 
  24   2   4      149.00      143.87     12.78 o 
  26   2   4      200.69      154.40     19.93 o 
  28   2   4     2639.94     2793.53     55.60 o 
  30   2   4       78.70       68.28     16.58 o 
  32   2   4     1050.88     1142.64     44.57 o 
 -37   3   4        6.26        8.39     14.92 o 
 -35   3   4        0.00        2.42     13.36 o 
 -33   3   4       79.10       82.72     16.79 o 
 -31   3   4      278.42      302.26     20.59 o 
 -29   3   4      369.50      363.02     21.09 o 
 -27   3   4      738.06      712.03     25.72 o 
 -25   3   4       58.32       21.87      9.17 o 
 -23   3   4       57.80       29.65      9.30 o 
 -21   3   4      190.09      166.74     12.25 o 
 -19   3   4      263.10      327.44     14.72 o 
 -17   3   4      431.94      528.73     13.23 o 
 -15   3   4      242.05      167.33      8.75 o 
 -13   3   4      414.21      469.79     14.43 o 
 -11   3   4       25.64       57.64      7.15 o 
  -9   3   4     1637.88     2147.20     52.86 o 
  -7   3   4    11560.90    13184.52    248.95 o 
  -5   3   4       34.21       68.90     16.00 o 
  -3   3   4       61.39       52.60     10.68 o 
  -1   3   4     1323.29     1549.38     46.91 o 
   1   3   4     6204.58     7267.90    137.21 o 
   3   3   4     2668.99     2907.13     63.11 o 
   5   3   4        0.26       13.33      3.86 o 
   7   3   4      142.84      112.58     19.91 o 
   9   3   4        0.03        7.22      8.11 o 
  11   3   4     1228.58     1230.52     34.79 o 
  13   3   4      326.13      337.79     11.51 o 
  15   3   4      108.47       73.19      7.35 o 
  17   3   4     1330.82     1249.79     24.55 o 
  19   3   4      366.08      306.92     15.19 o 
  21   3   4       93.53       89.75     10.66 o 
  23   3   4      544.93      580.30     23.34 o 
  25   3   4       35.91       24.62     18.05 o 
  27   3   4        0.02        9.85     12.64 o 
  29   3   4      160.54      152.72     20.37 o 
  31   3   4        3.75        5.20     14.93 o 
  33   3   4       13.75       21.40     16.08 o 
 -36   4   4       97.75       68.07     18.90 o 
 -34   4   4     1113.41     1254.95     47.34 o 
 -32   4   4      484.41      580.07     30.75 o 
 -30   4   4     3050.49     3185.81     73.89 o 
 -28   4   4      341.84      254.57     18.47 o 
 -26   4   4      451.06      562.68     30.50 o 
 -24   4   4     3030.73     2965.80     92.57 o 
 -22   4   4        1.41       -2.08      7.04 o 
 -20   4   4        6.15        3.85      6.12 o 
 -18   4   4     1144.75     1210.81     25.44 o 
 -16   4   4        6.15       46.98      6.27 o 
 -14   4   4     1013.13      782.93     48.16 o 
 -10   4   4       56.77      153.37     12.20 o 
  -8   4   4       74.91       62.03      8.18 o 
  -6   4   4     1542.73     1756.91     38.31 o 
  -4   4   4     3897.35     4277.21     75.21 o 
  -2   4   4       10.64       13.12      5.16 o 
   0   4   4      131.25      132.29     20.46 o 
   2   4   4      626.50      672.70     18.77 o 
   4   4   4      525.93      687.09     18.07 o 
   6   4   4     1738.64     1564.87     39.50 o 
   8   4   4      833.99      708.08     44.56 o 
  10   4   4     3738.18     4003.24    137.38 o 
  12   4   4     1281.54     1241.93     49.23 o 
  14   4   4     1979.56     2035.17     37.16 o 
  16   4   4      342.05      323.26     15.66 o 
  18   4   4     1500.18     1411.71     31.43 o 
  20   4   4      325.26      276.64     24.11 o 
  22   4   4       57.00       83.96     10.01 o 
  24   4   4      393.64      339.18     16.77 o 
  26   4   4       85.22       82.83     16.82 o 
  28   4   4      220.64      195.52     32.63 o 
  30   4   4       51.69        9.24     15.75 o 
  32   4   4       56.06       90.75     19.59 o 
 -35   5   4       68.25       43.71     23.29 o 
 -33   5   4      323.22      336.09     29.81 o 
 -31   5   4     1068.99     1199.62     48.29 o 
 -29   5   4     1529.09     1626.30     68.55 o 
 -27   5   4      324.36      373.38     27.43 o 
 -25   5   4      334.17      379.64     26.80 o 
 -23   5   4        0.02        4.05     18.76 o 
 -21   5   4      452.64      407.70     33.99 o 
 -19   5   4     6235.90     6172.07    141.64 o 
 -17   5   4      306.08      386.83     27.47 o 
 -15   5   4     1138.78     1072.01     31.89 o 
 -11   5   4     4090.48     3883.75     74.68 o 
  -9   5   4    17142.26    16748.61    276.59 o 
  -7   5   4      869.98      845.25     26.25 o 
  -5   5   4      157.10      198.27     14.40 o 
  -3   5   4       69.96       65.52      8.88 o 
  -1   5   4     1638.55     1490.37     35.24 o 
   1   5   4       53.21       67.11      8.76 o 
   3   5   4      660.15      489.97     17.83 o 
   5   5   4       19.58       14.72     10.24 o 
   7   5   4      243.04      155.59     28.04 o 
   9   5   4     3237.92     3147.68    119.28 o 
  11   5   4     4063.53     3990.38    143.09 o 
  13   5   4      874.42      843.82     39.76 o 
  15   5   4     3028.65     2863.69     82.29 o 
  17   5   4     6396.99     6015.12    142.65 o 
  19   5   4      558.25      552.40     25.12 o 
  21   5   4     3345.03     3306.61     59.01 o 
  23   5   4        0.81       -8.72      8.72 o 
  25   5   4      798.71      854.84     28.44 o 
  27   5   4      532.85      615.72     47.12 o 
  29   5   4      926.98     1007.75     44.04 o 
 -34   6   4       26.13       40.68     19.56 o 
 -32   6   4      978.55      991.27     46.11 o 
 -30   6   4      742.05      768.26     42.33 o 
 -28   6   4       80.80       94.49     31.12 o 
 -26   6   4     2155.86     2310.78    110.32 o 
 -24   6   4       68.72      121.49     31.05 o 
 -22   6   4       26.05       45.48     17.53 o 
 -20   6   4     2265.10     2389.17     75.31 o 
 -18   6   4     9544.15     9340.96    268.57 o 
 -16   6   4     1046.01     1064.78     44.44 o 
 -14   6   4    10452.24    10103.18    170.30 o 
 -12   6   4        7.72       21.45     10.17 o 
 -10   6   4      223.70      224.44     17.98 o 
  -8   6   4     1367.97     1227.24     35.07 o 
  -6   6   4      622.91      598.01     23.23 o 
  -4   6   4     3262.83     3003.68     61.86 o 
  -2   6   4     3781.59     3699.21     71.76 o 
   0   6   4    11454.82    11077.63    179.37 o 
   2   6   4     3438.94     3339.97     65.02 o 
   4   6   4      471.97      368.47     27.58 o 
   6   6   4       17.27       -1.44     18.20 o 
   8   6   4    14024.17    12971.89    375.96 o 
  10   6   4    17336.43    16033.37    455.30 o 
  12   6   4     1559.19     1532.66     58.14 o 
  14   6   4      689.40      698.44     38.91 o 
  16   6   4        0.15       10.13     14.50 o 
  18   6   4     1399.18     1331.47     55.91 o 
  20   6   4     2596.77     2571.36     82.87 o 
  22   6   4     1700.65     1697.44     65.71 o 
  24   6   4     1268.51     1282.87     42.15 o 
  26   6   4       32.10       56.13     12.84 o 
  28   6   4     3787.21     3842.94    131.77 o 
 -33   7   4      235.67      319.50     54.35 o 
 -31   7   4       21.85        0.46     30.39 o 
 -29   7   4      968.74     1091.63     80.52 o 
 -27   7   4      971.27      875.29     69.81 o 
 -25   7   4      800.49      842.91     67.46 o 
 -23   7   4        0.13       10.72     17.20 o 
 -21   7   4      765.80      798.01     78.88 o 
 -19   7   4     9072.56     8744.82    197.01 o 
 -17   7   4       34.23       38.89     16.88 o 
 -15   7   4      287.35      276.50     28.40 o 
 -13   7   4      509.05      455.08     31.89 o 
 -11   7   4     4716.59     4525.36     89.96 o 
  -9   7   4     2252.76     2283.23     54.73 o 
  -7   7   4     1080.60     1048.46     33.72 o 
  -5   7   4        0.44        2.83      8.42 o 
  -3   7   4     3981.45     3552.21     72.62 o 
  -1   7   4     1164.22     1153.17     34.41 o 
   1   7   4        3.19       21.14      9.18 o 
   3   7   4     1265.71     1107.76     32.46 o 
   5   7   4        7.57        3.87     17.80 o 
   7   7   4      894.23      786.27     58.34 o 
   9   7   4      481.77      419.44     43.62 o 
  11   7   4      735.89      733.57     41.15 o 
  13   7   4      965.16      962.13     47.94 o 
  15   7   4       29.48       13.69     17.41 o 
  17   7   4     1955.65     1849.08     69.66 o 
  19   7   4       31.97       46.53     20.48 o 
  21   7   4      372.32      342.55     42.70 o 
  23   7   4      406.66      337.42     37.94 o 
  25   7   4        8.15        1.16     18.36 o 
  27   7   4        4.38        4.91     14.28 o 
 -30   8   4      885.00      987.35     82.21 o 
 -28   8   4        1.11       42.62     32.11 o 
 -26   8   4      254.36      251.79     47.80 o 
 -24   8   4     1187.83     1134.96     56.42 o 
 -22   8   4     1899.41     1889.59     72.59 o 
 -20   8   4      211.82      224.35     32.11 o 
 -18   8   4       61.93       69.92     20.18 o 
 -16   8   4        8.43        5.77     15.19 o 
 -14   8   4     1274.77     1091.11     50.22 o 
 -12   8   4      201.47      203.43     24.76 o 
 -10   8   4     1111.74     1015.19     36.10 o 
  -8   8   4      915.23      866.59     39.61 o 
  -6   8   4     1824.42     1728.09     56.62 o 
  -4   8   4     2585.36     2186.16     54.63 o 
  -2   8   4     3820.24     3153.56     69.01 o 
   0   8   4      577.11      543.97     28.44 o 
   2   8   4        8.03       18.50     23.37 o 
   4   8   4      213.66      121.38     30.97 o 
   6   8   4        3.03       -8.89     18.40 o 
   8   8   4        0.47       -8.57     13.74 o 
  10   8   4      273.55      259.11     30.20 o 
  12   8   4     1206.26     1130.86     69.49 o 
  14   8   4       26.31       24.62     19.07 o 
  16   8   4       39.48       49.24     23.56 o 
  18   8   4     1246.76     1203.88     59.10 o 
  20   8   4     1709.08     1715.76     71.85 o 
  22   8   4      885.96      905.09     52.96 o 
  24   8   4       14.22       33.92     22.15 o 
 -27   9   4       69.06       76.95     40.12 o 
 -25   9   4      975.14      987.92     80.03 o 
 -23   9   4      248.85      295.91     35.57 o 
 -21   9   4      541.35      591.95     81.78 o 
 -19   9   4        0.50       -4.85     17.98 o 
 -17   9   4       16.11       23.33     17.38 o 
 -15   9   4       97.16       75.43     30.87 o 
 -13   9   4       58.57       64.79     19.44 o 
 -11   9   4        0.24       -4.05     13.87 o 
  -9   9   4     1193.02     1215.99     68.03 o 
  -7   9   4      286.59      238.47     21.88 o 
  -5   9   4       13.95       11.38     12.92 o 
  -3   9   4      490.04      493.63     34.13 o 
  -1   9   4       78.63       80.10     15.51 o 
   1   9   4      574.00      479.36     49.04 o 
   3   9   4       11.31       -4.02     22.53 o 
   5   9   4      661.47      678.37     41.78 o 
   7   9   4       71.07       62.07     33.52 o 
   9   9   4       19.66       35.96     18.68 o 
  11   9   4       10.73        2.32     18.52 o 
  13   9   4        0.60      -15.79     15.79 o 
  15   9   4      653.95      623.65     47.41 o 
  17   9   4      625.36      722.56     47.63 o 
  19   9   4      338.77      330.41     51.85 o 
  21   9   4        3.44       18.95     26.40 o 
 -22  10   4      137.98      195.26     33.59 o 
 -20  10   4      200.53      195.02     33.84 o 
 -18  10   4       27.07       37.46     21.10 o 
 -16  10   4       50.32       60.66     23.71 o 
 -14  10   4     1918.12     1962.83     74.41 o 
 -12  10   4       97.33      112.36     24.00 o 
 -10  10   4      430.45      498.21     35.92 o 
  -8  10   4        3.04       -7.11     15.63 o 
  -6  10   4        5.84        7.74     12.65 o 
  -4  10   4       12.30       19.33     27.31 o 
  -2  10   4     1036.65     1116.28     74.60 o 
   0  10   4      108.62      102.36     23.86 o 
   2  10   4        1.08       20.28     17.58 o 
   4  10   4       15.44       38.61     19.09 o 
   6  10   4        8.04       26.24     18.17 o 
   8  10   4      326.86      346.25     37.13 o 
  10  10   4      789.96      858.31     56.84 o 
  12  10   4      107.84       97.96     28.57 o 
  14  10   4      845.42      887.02     57.41 o 
  16  10   4      157.27      180.81     31.75 o 
 -17  11   4      417.79      420.26     42.99 o 
 -15  11   4      127.11      151.80     29.35 o 
 -13  11   4      975.18      943.36     54.44 o 
 -11  11   4     1594.83     1638.05     74.50 o 
  -9  11   4        4.39      -14.75     18.91 o 
  -7  11   4      136.23      160.35     28.05 o 
  -5  11   4      159.99      166.32     27.31 o 
  -3  11   4     1291.36     1244.09     60.70 o 
  -1  11   4     1050.36     1159.18     59.31 o 
   1  11   4      157.91      131.92     29.82 o 
   3  11   4      343.29      327.14     38.63 o 
   5  11   4      113.15      149.81     40.53 o 
   7  11   4      455.54      510.38     46.41 o 
   9  11   4        7.49       27.02     22.72 o 
  11  11   4      639.68      708.11     63.44 o 
  -8  12   4      274.23      308.85     41.27 o 
   0  12   4      112.64      117.85     29.31 o 
   2  12   4       11.18       10.59     24.15 o 
 -39   1   5     1784.43     1897.42     44.99 o 
 -37   1   5        7.03        8.84     11.23 o 
 -35   1   5        1.49       -3.98      9.40 o 
 -33   1   5     3744.88     3901.85     70.61 o 
 -31   1   5     1255.64     1201.08     26.05 o 
 -29   1   5      269.14      205.89     11.76 o 
 -27   1   5       66.49       47.73      7.65 o 
 -25   1   5      480.53      461.77     22.46 o 
 -23   1   5        2.14        1.37      4.53 o 
 -21   1   5      152.49      163.22      9.27 o 
 -19   1   5      127.96      121.64      6.96 o 
 -17   1   5    21044.56    22900.83    226.87 o 
 -15   1   5     3973.04     3633.32     43.90 o 
 -13   1   5     2627.29     3315.88     39.66 o 
  -9   1   5        5.76       -2.03      6.58 o 
  -7   1   5     4678.98     4879.06    549.99 o 
  -5   1   5    23695.60    26920.14   1081.01 o 
  -3   1   5    14837.87    16923.16    399.65 o 
  -1   1   5     1388.73     1666.97     28.64 o 
   1   1   5       63.29       71.96      4.61 o 
   3   1   5      547.53      530.38     26.75 o 
   5   1   5     5075.96     5666.27     73.52 o 
   7   1   5      857.66     1103.56     14.02 o 
   9   1   5     1176.49     1215.42     14.45 o 
  11   1   5     1807.47     1824.18     20.22 o 
  13   1   5        1.17       -3.00      3.00 o 
  15   1   5     1021.02      875.59     14.83 o 
  17   1   5      790.56      927.40     25.57 o 
  19   1   5     4752.01     4508.54     68.65 o 
  21   1   5     1400.83     1303.61     26.64 o 
  23   1   5        5.66       -9.00      9.00 o 
  25   1   5      686.05      631.49     40.09 o 
  27   1   5      295.50      299.34     18.78 o 
  29   1   5      636.88      606.39     32.78 o 
  31   1   5       29.68       12.19     11.85 o 
  33   1   5      526.24      642.60     46.88 o 
 -38   2   5      219.67      216.75     22.29 o 
 -36   2   5      677.57      619.90     32.64 o 
 -34   2   5      248.49      261.39     22.50 o 
 -32   2   5      345.72      328.46     17.55 o 
 -30   2   5     3837.96     3970.20     62.21 o 
 -28   2   5       22.04        5.27      6.57 o 
 -26   2   5        3.85        3.08      6.65 o 
 -24   2   5       16.50       34.87      7.46 o 
 -22   2   5     8034.73     7504.20     89.51 o 
 -20   2   5        5.37        7.67      4.11 o 
 -18   2   5        0.14       -2.55      3.86 o 
 -16   2   5      528.72      355.62     10.13 o 
 -14   2   5     6843.88     5851.85    328.60 o 
 -12   2   5     4445.94     4782.14    468.30 o 
 -10   2   5     1239.13     1377.71     30.44 o 
  -8   2   5      186.35      141.55      5.79 o 
  -6   2   5      684.03     1170.96     30.56 o 
  -4   2   5    69674.70    70981.32   3960.18 o 
   0   2   5     2226.94     2309.16     70.96 o 
   2   2   5     1782.20     1679.24     37.95 o 
   4   2   5    30248.90    30367.63    787.49 o 
   6   2   5     7900.44     8294.71    150.51 o 
   8   2   5      105.72      121.95      7.61 o 
  10   2   5       56.31       48.57      5.90 o 
  12   2   5     7899.32     7551.12     87.61 o 
  14   2   5     4540.03     4356.76     51.47 o 
  16   2   5       49.92       64.27      7.18 o 
  18   2   5      476.47      467.95     13.65 o 
  20   2   5       22.72        8.65      6.24 o 
  22   2   5     4102.37     3837.84     67.35 o 
  24   2   5     1276.18     1235.13     33.12 o 
  26   2   5      161.81      150.66     13.95 o 
  28   2   5        4.97       -9.20     18.90 o 
  30   2   5      126.61      125.81     19.48 o 
  32   2   5      872.92      899.44     68.50 o 
 -39   3   5     1494.32     1446.57     51.68 o 
 -37   3   5       65.82       91.15     18.20 o 
 -35   3   5      563.43      716.16     34.64 o 
 -33   3   5     3459.33     3494.00     83.65 o 
 -31   3   5      256.13      268.79     26.30 o 
 -29   3   5     1364.92     1451.93     38.58 o 
 -27   3   5      941.21      881.33     28.17 o 
 -25   3   5     7447.36     8195.70    129.84 o 
 -23   3   5     1572.90     1564.89     36.27 o 
 -21   3   5     3110.12     2844.39     52.71 o 
 -19   3   5     3973.47     3710.90     55.23 o 
 -17   3   5     3566.65     3935.56     56.93 o 
 -15   3   5    13929.35    13016.55    196.68 o 
 -13   3   5    15872.01    18376.36    271.24 o 
  -9   3   5     6904.36     7010.21    173.75 o 
  -7   3   5    13874.30    14471.79    222.12 o 
  -5   3   5     2300.41     2174.73    125.95 o 
  -3   3   5    51195.44    50737.74   3264.44 o 
  -1   3   5      453.22      344.34     19.58 o 
   1   3   5      870.72     1340.08     34.27 o 
   3   3   5    14787.81    14527.49    270.97 o 
   5   3   5      955.64      855.60     44.99 o 
   7   3   5     1445.75     1561.05     66.53 o 
   9   3   5     2669.42     2991.03     65.45 o 
  11   3   5    13930.73    13611.56    197.56 o 
  13   3   5     5354.51     5428.27     75.01 o 
  15   3   5    12536.46    12629.45    147.14 o 
  17   3   5      990.05      908.75     21.03 o 
  19   3   5     1629.87     1577.35     30.30 o 
  21   3   5     4736.31     4543.93     63.99 o 
  23   3   5     3634.44     3872.96     71.71 o 
  25   3   5     1727.74     1662.58     51.26 o 
  27   3   5      414.23      355.57     26.29 o 
  29   3   5      565.44      587.48     34.10 o 
  31   3   5       91.64       99.17     19.16 o 
 -38   4   5        0.22       -2.76     15.89 o 
 -36   4   5      129.15       99.22     19.45 o 
 -34   4   5      113.01      133.41     19.84 o 
 -32   4   5     1134.19     1204.91     37.90 o 
 -30   4   5     3600.71     3975.78    128.88 o 
 -28   4   5      199.54      218.43     17.34 o 
 -26   4   5      315.41      302.47     23.62 o 
 -24   4   5      110.75      137.36     16.29 o 
 -22   4   5     4921.48     5105.66    108.40 o 
 -20   4   5      193.21      165.33     11.63 o 
 -18   4   5       15.54       23.85      6.24 o 
 -16   4   5       69.49       24.60      9.96 o 
 -12   4   5      130.36      124.41     11.38 o 
 -10   4   5     8128.20     8607.15    140.83 o 
  -8   4   5     6748.51     7401.23    122.48 o 
  -6   4   5     6950.40     7401.09    121.56 o 
  -4   4   5     1874.20     1302.95     42.13 o 
  -2   4   5       61.04      116.90      9.55 o 
   0   4   5     7167.73     7671.81    152.85 o 
   2   4   5      174.94      195.59     11.28 o 
   4   4   5    11382.39    10766.25    274.94 o 
   6   4   5     5109.58     5167.86    105.68 o 
   8   4   5      363.06      336.15     33.62 o 
  10   4   5        6.35       12.89     10.02 o 
  12   4   5    12814.89    12507.78    231.81 o 
  14   4   5     6055.72     6032.97     87.33 o 
  16   4   5       36.09       40.90      8.00 o 
  18   4   5      324.86      294.06     15.87 o 
  20   4   5      735.15      746.82     23.63 o 
  22   4   5     3404.95     3464.73     53.84 o 
  24   4   5     1024.61      913.94     30.53 o 
  26   4   5       66.63       38.92     16.03 o 
  28   4   5        4.71       -3.58     14.81 o 
  30   4   5       31.55       53.78     18.05 o 
 -37   5   5        6.89       14.75     16.99 o 
 -35   5   5      313.09      364.80     29.55 o 
 -33   5   5       75.07       58.25     17.92 o 
 -31   5   5      314.34      363.47     29.24 o 
 -29   5   5     4626.11     4789.21    112.16 o 
 -27   5   5      113.97      105.64     17.75 o 
 -25   5   5       51.76       32.83     13.33 o 
 -23   5   5     1010.11      973.87     63.42 o 
 -21   5   5     1101.90     1129.51     65.30 o 
 -19   5   5      157.06      202.45     23.39 o 
 -17   5   5      596.04      655.57     32.83 o 
 -15   5   5      378.85      449.35     20.89 o 
 -13   5   5     4742.71     3491.07    353.08 o 
 -11   5   5    11378.28    11625.53    188.46 o 
  -9   5   5       58.78      103.34     11.84 o 
  -7   5   5    13828.54    14700.03    231.63 o 
  -5   5   5     5605.09     5721.51     99.90 o 
  -3   5   5     5797.86     5988.11    102.98 o 
  -1   5   5     2375.28     3118.77     59.73 o 
   1   5   5     9703.95    10701.65    170.38 o 
   3   5   5     4469.99     2566.39     81.08 o 
   7   5   5     4041.22     3757.40    134.55 o 
   9   5   5     2234.55     1972.41     88.60 o 
  11   5   5     7728.69     7301.85    229.85 o 
  13   5   5     2203.62     1989.00     90.99 o 
  15   5   5       17.60       33.94     16.31 o 
  17   5   5      662.48      599.26     26.02 o 
  19   5   5       39.39       27.30      9.31 o 
  21   5   5     1241.22     1295.94     32.95 o 
  23   5   5     1507.03     1525.17     37.29 o 
  25   5   5       96.04       89.48     19.70 o 
  27   5   5       68.87       74.72     24.51 o 
  29   5   5     3397.17     3663.69     91.83 o 
 -34   6   5      190.95      244.56     28.54 o 
 -32   6   5        0.69       -8.72     15.99 o 
 -30   6   5        1.90      -14.59     14.59 o 
 -28   6   5       15.92       -9.81     20.38 o 
 -26   6   5       49.71       49.83     26.37 o 
 -24   6   5       15.12       11.54     23.41 o 
 -22   6   5       32.47       15.19     19.99 o 
 -20   6   5      639.52      693.72     54.31 o 
 -18   6   5      165.06      165.86     22.84 o 
 -16   6   5       30.35       44.42     15.08 o 
 -14   6   5        9.65       16.67     10.80 o 
 -12   6   5      173.77      160.42     15.94 o 
 -10   6   5       42.84       72.71     12.01 o 
  -8   6   5      474.82      540.89     23.91 o 
  -6   6   5      156.42      107.38     12.68 o 
  -4   6   5       39.64       43.86      9.40 o 
  -2   6   5        8.10       21.12      8.44 o 
   0   6   5      399.13      382.27     25.02 o 
   2   6   5      236.94      232.45     14.98 o 
   4   6   5       86.63       72.11     12.52 o 
   6   6   5      409.31      313.31     40.27 o 
   8   6   5       25.15       46.08     24.15 o 
  10   6   5      960.11      911.88     63.07 o 
  12   6   5      965.53      981.82     64.64 o 
  14   6   5      261.71      247.23     39.07 o 
  16   6   5     1161.06     1044.93     50.63 o 
  18   6   5       70.42       70.26     20.93 o 
  20   6   5      647.65      636.78     39.59 o 
  22   6   5        0.03        5.28     11.95 o 
  24   6   5      947.03      905.63     40.81 o 
  26   6   5       52.57       56.66     16.62 o 
  28   6   5       58.48       80.18     26.80 o 
 -33   7   5       23.39       60.79     33.33 o 
 -31   7   5      194.81      164.29     41.99 o 
 -29   7   5      411.96      464.35     60.51 o 
 -27   7   5      161.76      169.84     40.19 o 
 -25   7   5     1355.40     1574.85     93.12 o 
 -23   7   5     1037.15     1034.73     73.34 o 
 -21   7   5      264.97      242.77     28.81 o 
 -19   7   5       19.30       25.30     18.02 o 
 -17   7   5      779.31      796.77     70.05 o 
 -15   7   5        1.18       15.63     13.41 o 
 -13   7   5      800.05      784.60     30.42 o 
 -11   7   5      221.41      192.53     23.32 o 
  -9   7   5       68.18       58.05     12.68 o 
  -7   7   5      759.22      727.61     28.60 o 
  -5   7   5       20.67       53.30     14.49 o 
  -3   7   5      435.12      368.90     20.80 o 
  -1   7   5     2043.17     1880.22     52.79 o 
   1   7   5      820.74      721.70     26.52 o 
   3   7   5      350.61      333.60     41.64 o 
   5   7   5     1328.95     1182.17     70.66 o 
   7   7   5     4033.18     3492.75    137.80 o 
   9   7   5     1163.84     1070.83     68.51 o 
  11   7   5     1013.42      968.95     47.72 o 
  13   7   5        0.19       24.03     17.37 o 
  15   7   5      610.39      601.22     40.38 o 
  17   7   5      853.14      802.11    102.01 o 
  19   7   5     1045.73     1000.50     52.23 o 
  21   7   5      924.09      895.61     49.81 o 
  23   7   5     1174.75     1182.09     57.87 o 
  25   7   5      561.04      588.24     45.00 o 
 -30   8   5      357.06      454.39     62.13 o 
 -28   8   5        0.68       -4.90     25.76 o 
 -26   8   5     1046.24      934.02     74.82 o 
 -24   8   5      116.53      121.25     37.76 o 
 -22   8   5     2010.81     2027.16     91.71 o 
 -20   8   5       42.21       33.37     18.87 o 
 -18   8   5      132.78      112.01     23.27 o 
 -16   8   5        4.18       -2.21     14.94 o 
 -14   8   5     2827.58     2734.27     83.96 o 
 -12   8   5       20.72       36.47     16.74 o 
 -10   8   5     2051.26     2002.02     53.13 o 
  -8   8   5     2416.45     2464.37     60.16 o 
  -6   8   5     1256.41     1141.63     38.00 o 
  -4   8   5     1474.62     1294.84     39.92 o 
  -2   8   5       10.14       16.74     11.18 o 
   0   8   5      478.11      549.70     25.77 o 
   2   8   5     1393.74     1333.06     77.61 o 
   4   8   5     1994.55     1897.24     95.54 o 
   6   8   5     1238.00     1274.66     76.89 o 
   8   8   5      295.53      323.43     47.25 o 
  10   8   5      792.21      818.03     46.15 o 
  12   8   5     2043.82     2019.27     75.23 o 
  14   8   5     2219.58     2216.77     80.30 o 
  16   8   5      300.31      316.65     35.55 o 
  18   8   5      187.89      196.44     30.53 o 
  20   8   5       22.96       13.26     19.90 o 
  22   8   5      580.55      570.93     48.63 o 
  24   8   5       20.36       46.39     24.00 o 
 -27   9   5       69.06       72.16     38.11 o 
 -25   9   5      566.02      546.95     67.27 o 
 -23   9   5      167.60      173.72     42.87 o 
 -21   9   5      210.92      260.61     33.87 o 
 -19   9   5      302.72      320.50     54.23 o 
 -17   9   5       38.34       29.21     17.94 o 
 -15   9   5     1479.04     1436.55     59.80 o 
 -13   9   5      633.60      741.26     54.99 o 
 -11   9   5     2113.36     2144.42     72.27 o 
  -9   9   5      763.05      843.46     35.77 o 
  -7   9   5     3623.31     3778.87     83.12 o 
  -5   9   5     3101.21     3168.57     80.03 o 
  -3   9   5     7413.90     7182.49    132.97 o 
  -1   9   5      424.96      342.77     47.42 o 
   1   9   5        0.85      -14.13     20.80 o 
   3   9   5     3005.34     3005.53    131.35 o 
   5   9   5     1331.42     1224.48     79.50 o 
   7   9   5      963.13      961.44     56.44 o 
   9   9   5       11.10       29.95     18.91 o 
  11   9   5     1035.57     1050.97     57.97 o 
  13   9   5      333.00      369.72     40.37 o 
  15   9   5     2609.95     2482.27     89.73 o 
  17   9   5        9.47       20.72     21.95 o 
  19   9   5      139.38      123.75     28.78 o 
 -22  10   5      670.84      802.21     73.57 o 
 -20  10   5      152.03      125.88     27.80 o 
 -18  10   5      551.47      627.16     68.33 o 
 -16  10   5      190.61      243.52     32.88 o 
 -14  10   5     1244.75     1310.56     60.31 o 
 -12  10   5       20.68        7.35     16.88 o 
 -10  10   5       31.50       25.52     16.63 o 
  -8  10   5      239.23      236.72     43.58 o 
  -6  10   5       48.76       90.94     16.76 o 
  -4  10   5     3662.03     3500.11     80.50 o 
  -2  10   5      329.71      251.55     43.87 o 
   0  10   5      345.17      314.18     47.99 o 
   2  10   5        9.97       -1.79     16.01 o 
   4  10   5     1137.27     1153.09     57.59 o 
   6  10   5      106.13      125.51     25.95 o 
   8  10   5      130.02      101.58     24.88 o 
  10  10   5      231.31      247.04     34.30 o 
  12  10   5     1701.02     1739.88     75.09 o 
  14  10   5      861.35      950.18     56.53 o 
  16  10   5       68.89       67.54     25.83 o 
 -17  11   5      143.23      153.37     29.91 o 
 -15  11   5      257.29      314.35     37.80 o 
 -13  11   5       88.48       80.29     25.04 o 
 -11  11   5     1287.79     1261.90     59.97 o 
  -9  11   5       23.69       33.64     20.91 o 
  -7  11   5     1337.80     1365.16     76.30 o 
  -5  11   5       32.18       34.38     22.46 o 
  -3  11   5     1728.78     1813.49     74.02 o 
  -1  11   5      359.14      447.53     42.98 o 
   1  11   5     1653.34     1549.48    101.01 o 
   3  11   5      723.57      811.97     52.63 o 
   5  11   5      136.98      134.52     29.25 o 
   7  11   5       63.56       30.34     23.31 o 
   9  11   5       83.81       63.23     25.47 o 
  -2  12   5      125.69      152.12     31.71 o 
   0  12   5      104.78      123.26     50.32 o 
 -40   0   6     1723.49     1985.44     83.68 o 
 -38   0   6      969.92      955.62     55.49 o 
 -36   0   6     4292.10     4880.49    101.32 o 
 -34   0   6      741.71      759.70     30.97 o 
 -32   0   6     1912.31     2043.75     52.66 o 
 -30   0   6       12.32        8.21     14.37 o 
 -28   0   6     1242.51     1152.95     34.99 o 
 -26   0   6     3236.40     3293.15    144.30 o 
 -24   0   6    37554.38    35669.41    499.48 o 
 -22   0   6      709.73      835.98     84.42 o 
 -20   0   6       20.25       44.36      9.10 o 
 -18   0   6     7534.18     6868.90    129.82 o 
 -16   0   6     2334.26     2417.10     46.61 o 
 -14   0   6     4860.18     5193.52     78.38 o 
 -12   0   6     2013.36     1971.40     39.48 o 
 -10   0   6   154616.02   139986.02   3595.58 o 
  -8   0   6    31849.50    22684.75    583.38 o 
  -6   0   6    51016.41    56323.91   1454.95 o 
  -4   0   6    62941.05    74568.39   1901.82 o 
   0   0   6   229307.86   245935.28   6250.21 o 
   2   0   6     2822.30     2462.19     39.59 o 
   4   0   6     1075.72     1337.87     25.09 o 
   6   0   6    12731.17    15572.17    229.51 o 
   8   0   6    34959.03    35727.72    615.96 o 
  10   0   6        3.21       24.11      7.90 o 
  12   0   6      364.68      391.13     17.17 o 
  14   0   6     7380.24     6708.16    123.15 o 
  16   0   6     1319.68     1297.27     35.87 o 
  18   0   6     2809.15     2960.73     64.84 o 
  20   0   6     7812.19     7388.93    138.77 o 
  22   0   6     4949.26     5122.26    103.19 o 
  24   0   6      127.19       85.51     14.75 o 
  26   0   6     3150.20     3361.89     75.84 o 
  28   0   6       57.80       36.80     12.97 o 
  30   0   6     1092.41     1021.70     58.99 o 
  32   0   6      765.24      730.48     52.35 o 
 -39   1   6      432.37      490.42     23.76 o 
 -37   1   6      423.45      403.18     21.72 o 
 -35   1   6      627.76      757.93     26.71 o 
 -33   1   6      913.22      960.49     29.10 o 
 -31   1   6     1387.23     1393.22     29.61 o 
 -29   1   6     4920.21     4819.65     62.34 o 
 -27   1   6      556.32      506.55     14.74 o 
 -25   1   6     1069.10     1058.43     19.00 o 
 -23   1   6     4258.34     4189.02     49.14 o 
 -21   1   6    12588.61    11934.92    123.05 o 
 -19   1   6     8319.44     8419.41     88.26 o 
 -17   1   6        6.56       16.18      9.32 o 
 -15   1   6    24066.61    25941.69    255.31 o 
 -13   1   6      917.80     1043.61     15.85 o 
 -11   1   6      410.97      188.60     10.94 o 
  -7   1   6    10511.29    10317.27    273.58 o 
  -5   1   6    12193.66    15571.37    271.96 o 
  -3   1   6        4.10       48.72      4.16 o 
  -1   1   6     4515.83     4157.44     64.52 o 
   1   1   6    16639.92    16976.54    246.76 o 
   3   1   6     3497.78     4011.77     53.76 o 
   5   1   6     8117.59     8757.87     90.87 o 
   7   1   6     9732.70     9894.48     93.10 o 
   9   1   6     2420.48     2154.79     24.67 o 
  11   1   6    12297.05    11745.61    120.37 o 
  13   1   6      578.43      675.63     12.57 o 
  15   1   6       15.36       11.84      4.22 o 
  17   1   6      842.37      847.31     20.55 o 
  19   1   6     9696.37     9863.00    125.49 o 
  21   1   6     1082.88     1124.17     24.65 o 
  23   1   6       85.85       70.34     11.51 o 
  25   1   6     1038.15     1045.58     31.30 o 
  27   1   6     4557.48     4969.50     86.45 o 
  29   1   6      693.91      710.76     27.60 o 
  31   1   6       24.10       -3.97     11.04 o 
 -40   2   6       28.32       39.96     19.30 o 
 -38   2   6       19.52       16.46     14.14 o 
 -36   2   6      322.40      317.60     25.03 o 
 -34   2   6      257.56      268.31     22.33 o 
 -32   2   6      124.71      128.85     12.38 o 
 -30   2   6        2.13       -0.13      8.40 o 
 -28   2   6      296.82      305.59     15.44 o 
 -26   2   6      360.94      339.52     14.48 o 
 -24   2   6      350.95      372.58     14.00 o 
 -22   2   6      162.80      161.94      9.56 o 
 -20   2   6     1233.45     1267.93     18.03 o 
 -18   2   6     3093.23     2979.24     39.15 o 
 -16   2   6     1149.30     1311.64     20.23 o 
 -14   2   6    23531.66    27034.32    388.75 o 
 -10   2   6    15058.81        3.04      4.56 o 
  -6   2   6       20.25       37.45      8.56 o 
  -2   2   6     2422.15     2394.66     52.68 o 
   0   2   6    27048.29    28056.10    610.29 o 
   2   2   6      113.80       62.66      6.73 o 
   4   2   6      158.50      107.36     17.02 o 
   8   2   6    19415.65    20396.35    246.80 o 
  10   2   6    13565.65    14879.31    163.75 o 
  12   2   6       27.49       11.02      4.42 o 
  14   2   6     6547.57     6860.39     76.21 o 
  16   2   6     2178.10     2206.29     31.40 o 
  18   2   6     3779.32     3494.06     45.06 o 
  20   2   6     2613.41     2562.14     43.29 o 
  22   2   6     1998.96     2007.52     42.94 o 
  24   2   6     1402.29     1514.08     36.66 o 
  26   2   6      542.02      612.23     24.01 o 
  28   2   6      959.33      990.67     39.97 o 
  30   2   6      262.83      207.85     22.61 o 
 -39   3   6       10.07       10.75     15.55 o 
 -37   3   6       46.92       39.90     15.79 o 
 -35   3   6       97.55       91.39     17.23 o 
 -33   3   6      221.88      215.00     18.27 o 
 -31   3   6     1669.42     1783.07     44.61 o 
 -29   3   6      877.30      929.89     30.15 o 
 -27   3   6       25.67        3.00      8.47 o 
 -25   3   6      752.03      833.11     26.13 o 
 -23   3   6       40.69       10.08      7.89 o 
 -21   3   6     1009.81      932.39     21.82 o 
 -19   3   6      932.22      991.66     26.09 o 
 -17   3   6      917.21     1001.79     24.98 o 
 -15   3   6      863.69      962.18     23.19 o 
 -13   3   6     1330.90     1402.79     33.19 o 
 -11   3   6      587.23      663.06     56.49 o 
  -9   3   6     8899.01    10042.06    194.29 o 
  -7   3   6        7.80       -9.34      9.34 o 
  -5   3   6    18392.47    20202.96    373.98 o 
  -3   3   6     1914.09     2136.09     50.84 o 
   1   3   6     1501.20     1764.09     50.94 o 
   3   3   6     4127.16     4348.97     97.28 o 
   5   3   6      653.94      643.74     40.77 o 
   7   3   6     1915.94     1955.90     47.42 o 
   9   3   6        2.07       -6.02      6.02 o 
  11   3   6      275.79      336.66     15.02 o 
  13   3   6      466.18      460.79     15.43 o 
  15   3   6      783.51      868.14     20.16 o 
  17   3   6     2025.24     1928.59     33.25 o 
  19   3   6        0.66        6.18      6.75 o 
  21   3   6       71.66       57.06     11.02 o 
  23   3   6        5.01       11.45      9.92 o 
  25   3   6       31.25       26.07     13.81 o 
  27   3   6       90.63      101.23     18.20 o 
  29   3   6     1326.50     1394.35     49.71 o 
  31   3   6      190.86      162.48     21.84 o 
 -38   4   6      889.24      925.49     53.18 o 
 -36   4   6      342.80      339.38     27.93 o 
 -34   4   6       27.38       31.51     13.25 o 
 -32   4   6       72.19       76.09     32.86 o 
 -30   4   6       11.21        6.76     10.70 o 
 -28   4   6        4.97        2.00     10.68 o 
 -26   4   6     1862.89     1761.02     52.69 o 
 -24   4   6     2044.29     1614.75     48.87 o 
 -22   4   6      479.16      598.21     27.27 o 
 -20   4   6        1.21        1.64      7.99 o 
 -18   4   6      639.54      619.83     37.35 o 
 -16   4   6       12.56        6.40      5.40 o 
 -12   4   6      312.43      285.53     19.30 o 
 -10   4   6    16866.85    16573.55    256.95 o 
  -8   4   6      718.84      865.67     24.91 o 
  -6   4   6        6.08       34.41     10.22 o 
  -4   4   6     4833.34     5295.57     90.18 o 
  -2   4   6    41772.37    45173.11    821.29 o 
   0   4   6    17119.74    17092.94    865.32 o 
   2   4   6     3276.29     3514.52     77.65 o 
   4   4   6       51.37       69.98     11.56 o 
   6   4   6      453.96      433.04     36.20 o 
   8   4   6      653.55      559.31     22.67 o 
  10   4   6     3077.28     2974.45     68.69 o 
  12   4   6      326.04      319.68     38.45 o 
  14   4   6     3209.54     3030.86     50.98 o 
  16   4   6       98.91      110.15     10.62 o 
  18   4   6     1535.37     1366.92     32.04 o 
  20   4   6      727.33      637.67     22.26 o 
  22   4   6     1242.89     1197.94     30.63 o 
  24   4   6      187.23      167.88     16.38 o 
  26   4   6      703.70      691.06     35.31 o 
  28   4   6       15.88       23.41     15.87 o 
  30   4   6     1314.44     1338.07     50.46 o 
 -37   5   6       46.92       39.99     22.18 o 
 -35   5   6      395.05      440.06     27.45 o 
 -33   5   6      172.99      161.30     22.94 o 
 -31   5   6     2476.68     2596.37     74.61 o 
 -29   5   6     1768.22     1855.01     67.06 o 
 -27   5   6        8.34       10.81     16.25 o 
 -25   5   6     1227.67     1297.23     74.79 o 
 -23   5   6      422.77      523.66     46.11 o 
 -21   5   6     3412.00     3379.08    128.53 o 
 -19   5   6     2851.75     2578.39    104.55 o 
 -17   5   6       15.73       22.69     16.78 o 
 -15   5   6     4093.10     4137.42     80.21 o 
 -13   5   6      772.45      887.36     29.37 o 
 -11   5   6      213.44      152.86     14.01 o 
  -9   5   6     2584.71     2921.12     59.78 o 
  -7   5   6     3399.34     3114.37     62.20 o 
  -5   5   6      415.58      443.17     21.67 o 
  -3   5   6      616.80      885.76     45.58 o 
  -1   5   6     4561.01     4664.33     82.60 o 
   1   5   6    12662.51    12439.98    234.50 o 
   5   5   6     5813.72     6384.46    204.13 o 
   7   5   6     5512.07     5532.74    183.10 o 
   9   5   6     2206.12     2038.16     92.37 o 
  11   5   6     5096.04     4876.53    169.30 o 
  13   5   6     1094.90     1061.85     65.91 o 
  15   5   6        0.48       -3.50     14.27 o 
  17   5   6        0.74        7.90     10.01 o 
  19   5   6     5760.22     5477.02     86.09 o 
  21   5   6        0.03        4.43      8.92 o 
  23   5   6      132.01      111.38     13.66 o 
  25   5   6      245.49      259.73     35.07 o 
  27   5   6     2419.39     2508.40     98.35 o 
  29   5   6     1048.80     1054.98     45.45 o 
 -36   6   6      190.71      168.62     40.93 o 
 -34   6   6     1774.65     2056.87     72.36 o 
 -32   6   6      105.88       81.57     20.62 o 
 -30   6   6      162.22      114.45     34.76 o 
 -28   6   6     1519.26     1608.18     91.00 o 
 -26   6   6      145.38      122.04     32.02 o 
 -24   6   6       18.31       15.18     21.53 o 
 -22   6   6      232.78      200.69     35.87 o 
 -20   6   6        5.93       25.15     15.29 o 
 -18   6   6     6451.06     6357.08    146.84 o 
 -16   6   6     1914.74     1903.82     55.49 o 
 -14   6   6    13804.86    13527.19    221.02 o 
 -12   6   6    20901.31    20729.78    325.02 o 
 -10   6   6    10376.63     9858.48    165.48 o 
  -8   6   6     7719.83     7365.25    128.11 o 
  -6   6   6     5774.42     5785.40    103.98 o 
  -4   6   6     2830.06     2853.01     59.74 o 
  -2   6   6      876.00      813.81     26.84 o 
   0   6   6     9388.78     9279.62    152.80 o 
   2   6   6      123.48      271.17     37.18 o 
   4   6   6     1549.59     1594.89     79.45 o 
   6   6   6     2329.23     1972.70     92.06 o 
   8   6   6    18787.16    17298.39    490.10 o 
  10   6   6    37819.27    34902.68    934.80 o 
  12   6   6     1750.73     1755.04     88.90 o 
  14   6   6     3971.25     3618.99    101.99 o 
  16   6   6     2180.36     2107.74     72.66 o 
  18   6   6     3388.82     3150.11    122.49 o 
  20   6   6     3067.12     2943.89     91.42 o 
  22   6   6      318.18      306.18     23.43 o 
  24   6   6      150.99      137.71     15.31 o 
  26   6   6     1232.13     1227.28     46.85 o 
 -33   7   6      539.47      749.01     70.94 o 
 -31   7   6     2455.67     2630.11    129.58 o 
 -29   7   6      808.41      714.57     64.75 o 
 -27   7   6      715.50      724.94     62.65 o 
 -25   7   6     1014.43     1059.54     74.66 o 
 -23   7   6       74.49       51.17     29.45 o 
 -21   7   6     1971.87     1862.02     67.07 o 
 -19   7   6      216.99      229.15     26.53 o 
 -17   7   6       17.09       37.37     16.22 o 
 -15   7   6      575.00      524.83     32.65 o 
 -13   7   6     1532.44     1513.03     55.39 o 
 -11   7   6      252.08      248.74     20.27 o 
  -9   7   6     1188.21     1065.09     35.30 o 
  -7   7   6      455.03      471.03     24.01 o 
  -5   7   6     1131.13     1060.59     33.58 o 
  -3   7   6      776.11      781.27     28.33 o 
  -1   7   6      232.15      272.05     18.75 o 
   1   7   6     5984.24     5842.76    105.18 o 
   3   7   6      107.41      109.28     28.56 o 
   5   7   6      393.72      363.97     44.95 o 
   7   7   6        0.51       17.89     21.12 o 
   9   7   6     1400.57     1506.86     85.30 o 
  11   7   6     1978.77     1999.49     99.84 o 
  13   7   6      176.85      188.59     28.31 o 
  15   7   6      220.09      227.80     29.63 o 
  17   7   6      251.73      241.85     30.70 o 
  19   7   6     1302.90     1292.04     59.57 o 
  21   7   6     1241.94     1174.84     57.04 o 
  23   7   6        0.52       23.21     20.59 o 
  25   7   6      313.68      333.75     26.65 o 
 -30   8   6      898.71      958.49     79.11 o 
 -28   8   6      118.67      122.79     38.21 o 
 -26   8   6      289.52      351.77     54.58 o 
 -24   8   6      936.81     1015.80     75.96 o 
 -22   8   6     1180.02     1266.83     82.81 o 
 -20   8   6     1589.48     1536.46     61.94 o 
 -18   8   6      415.28      378.92     35.81 o 
 -16   8   6        3.95        8.95     14.32 o 
 -14   8   6     1785.31     1645.49     60.71 o 
 -12   8   6      232.49      239.14     20.84 o 
 -10   8   6     2287.68     2226.73     57.00 o 
  -8   8   6        0.20       -9.06     14.59 o 
  -6   8   6      124.29      126.68     16.11 o 
  -4   8   6      125.97       89.64     14.68 o 
  -2   8   6     4977.55     4201.72     84.92 o 
   0   8   6     7803.33     6619.08    222.40 o 
   2   8   6       83.09       39.41     25.73 o 
   4   8   6       19.30       52.00     27.41 o 
   6   8   6      408.12      368.82     48.57 o 
   8   8   6     6488.05     5958.45    212.19 o 
  10   8   6        0.84        5.94     15.87 o 
  12   8   6        8.04       21.87     18.41 o 
  14   8   6       62.56       63.30     24.09 o 
  16   8   6     1517.88     1369.52     62.83 o 
  18   8   6      780.70      877.21     52.53 o 
  20   8   6       51.94       57.38     23.21 o 
  22   8   6     1500.80     1470.33     67.71 o 
 -27   9   6      275.38      320.44     54.54 o 
 -25   9   6      147.14      258.13     49.93 o 
 -23   9   6      132.10      140.63     38.45 o 
 -21   9   6        2.79        4.57     27.44 o 
 -19   9   6        6.12        3.62     16.78 o 
 -17   9   6      148.33      167.91     26.93 o 
 -15   9   6      282.04      278.79     33.92 o 
 -13   9   6        3.98       11.38     16.42 o 
 -11   9   6      267.32      280.35     30.51 o 
  -9   9   6      391.88      402.02     26.47 o 
  -7   9   6      176.58      170.43     19.95 o 
  -5   9   6       15.26       -3.24     12.07 o 
  -3   9   6      487.85      494.15     28.03 o 
  -1   9   6      513.79      526.23     52.20 o 
   1   9   6       64.74       51.47     27.12 o 
   3   9   6       66.59       98.04     32.55 o 
   5   9   6      705.59      686.48     61.55 o 
   7   9   6        3.17       10.08     24.35 o 
   9   9   6        1.44        5.29     17.08 o 
  11   9   6      211.50      232.54     44.88 o 
  13   9   6      590.40      632.87     46.77 o 
  15   9   6       52.54       58.15     23.45 o 
  17   9   6      262.70      276.73     36.25 o 
  19   9   6        3.01       -9.97     19.98 o 
 -22  10   6      378.02      404.95     59.25 o 
 -20  10   6        0.11       38.48     30.82 o 
 -18  10   6       97.06      118.37     25.94 o 
 -16  10   6        0.47       11.25     18.74 o 
 -14  10   6      322.32      348.31     36.39 o 
 -12  10   6      744.34      858.43     47.16 o 
 -10  10   6      217.51      276.41     31.19 o 
  -8  10   6      207.90      217.39     22.41 o 
  -6  10   6       10.71       11.70     13.43 o 
  -4  10   6        2.53        5.71     23.65 o 
  -2  10   6       68.48      100.78     32.81 o 
   0  10   6        0.22       -7.68     21.00 o 
   2  10   6      133.75      124.27     37.32 o 
   4  10   6        0.18        1.79     17.05 o 
   6  10   6       87.08       81.50     25.29 o 
   8  10   6      100.09       82.73     59.34 o 
  10  10   6      700.16      687.88     48.94 o 
  12  10   6       50.40       45.54     24.83 o 
  14  10   6      216.53      269.35     36.92 o 
 -17  11   6       72.57       57.69     35.06 o 
 -15  11   6        9.86       20.22     30.82 o 
 -13  11   6        4.23       -4.67     20.05 o 
 -11  11   6      829.84      830.88     55.35 o 
  -9  11   6      161.08      159.57     27.36 o 
  -5  11   6      267.31      214.74     45.98 o 
  -3  11   6      906.90      986.25     78.24 o 
  -1  11   6       77.23      110.55     28.27 o 
   1  11   6      741.65      759.02     51.42 o 
   3  11   6      665.43      642.00     69.03 o 
   5  11   6       31.61       15.68     22.55 o 
   7  11   6      217.93      239.52     35.55 o 
   9  11   6      276.04      247.95     51.23 o 
  -2  12   6     2324.22     2425.86    132.48 o 
 -41   1   7      586.28      554.70     31.04 o 
 -39   1   7       84.47       96.89     13.77 o 
 -37   1   7      416.62      378.32     20.93 o 
 -35   1   7     1036.52     1101.01     31.89 o 
 -33   1   7       61.58       47.47      8.56 o 
 -31   1   7      363.57      364.76     15.01 o 
 -29   1   7       90.66       81.84      7.89 o 
 -27   1   7     1272.05     1233.49     21.56 o 
 -25   1   7     2572.86     2531.57     37.93 o 
 -23   1   7     8026.69     7589.44     82.05 o 
 -21   1   7     3836.24     3583.41     42.49 o 
 -19   1   7     1366.44     1476.94     21.05 o 
 -17   1   7     7029.36     7649.04     80.12 o 
 -15   1   7     1114.93     1569.47     24.24 o 
 -13   1   7     3074.39     4025.08     43.85 o 
 -11   1   7     1892.03     1936.21    105.43 o 
  -5   1   7      749.23      846.11     24.17 o 
  -3   1   7    39677.69    45473.17    652.41 o 
  -1   1   7    25163.24    29638.40    426.76 o 
   1   1   7     5305.33     5916.75     94.40 o 
   3   1   7     5732.79     6592.27     68.37 o 
   5   1   7      971.47      957.62     18.41 o 
   7   1   7      249.50      301.41      7.71 o 
   9   1   7     3829.28     4307.08     44.44 o 
  11   1   7     3140.84     3514.85     45.23 o 
  13   1   7      224.15      260.16      9.09 o 
  15   1   7     5750.72     5206.84     55.19 o 
  17   1   7      762.20      614.80     15.84 o 
  19   1   7      290.12      318.23     14.00 o 
  21   1   7     3200.59     3276.27     50.52 o 
  23   1   7      265.38      262.70     17.90 o 
  25   1   7        4.34      -10.05     10.05 o 
  27   1   7      102.45       93.25     14.03 o 
  29   1   7     1158.10     1175.24     34.71 o 
  31   1   7      558.50      617.72     26.38 o 
 -40   2   7      818.96      860.79     38.73 o 
 -38   2   7      232.41      280.43     24.47 o 
 -36   2   7       52.83       -6.35     12.81 o 
 -34   2   7      904.14      911.32     27.29 o 
 -32   2   7      792.25      858.24     23.59 o 
 -30   2   7      635.62      635.60     19.59 o 
 -28   2   7      390.24      362.48     15.15 o 
 -26   2   7     2175.31     2024.24     46.85 o 
 -24   2   7     1348.23     1311.26     27.85 o 
 -22   2   7      184.46      159.40     13.15 o 
 -20   2   7      649.03      506.10     12.00 o 
 -18   2   7     1109.69     1035.56     22.73 o 
 -16   2   7     6570.41     6596.15     76.79 o 
 -14   2   7    31749.46    32508.47    633.41 o 
 -12   2   7     3507.35     3863.40    115.79 o 
 -10   2   7       92.83       73.09     11.89 o 
  -8   2   7     9223.05    10230.55    391.39 o 
  -6   2   7    24102.06    23538.20    606.53 o 
  -2   2   7     1962.98     2018.89     46.68 o 
   0   2   7      559.05      549.45     18.60 o 
   2   2   7    11683.27    11121.29    280.49 o 
   4   2   7      376.10      569.38     19.87 o 
   6   2   7       57.01       56.62      6.30 o 
   8   2   7      482.87      503.01     16.82 o 
  10   2   7        0.23       -3.89      3.89 o 
  12   2   7     1994.22     2023.22     30.50 o 
  14   2   7       17.77       18.71      5.13 o 
  16   2   7     3544.20     3460.64     44.46 o 
  18   2   7       17.71        6.26      6.22 o 
  20   2   7      138.13      162.91     11.55 o 
  22   2   7     1539.38     1481.21     35.83 o 
  24   2   7       53.80       47.54     10.92 o 
  26   2   7      195.18      195.36     21.92 o 
  28   2   7      117.07      139.60     19.39 o 
  30   2   7       85.08       52.20     17.61 o 
 -39   3   7     1016.52     1174.35     46.29 o 
 -37   3   7       18.17       16.28     14.63 o 
 -35   3   7      332.95      299.85     24.75 o 
 -33   3   7        5.84       -4.50     10.50 o 
 -31   3   7     3333.43     3579.87     70.41 o 
 -29   3   7     3232.44     3392.27     66.33 o 
 -27   3   7      160.92      138.25     13.33 o 
 -25   3   7       13.73       30.26      8.80 o 
 -23   3   7     8898.74     8424.44    130.61 o 
 -21   3   7     2295.70     1930.64     34.44 o 
 -19   3   7      354.53      419.11     15.88 o 
 -17   3   7     5193.45     4895.13    106.77 o 
 -15   3   7      188.12      197.98     16.19 o 
 -13   3   7    26106.09    14000.82    377.90 o 
 -11   3   7     4234.35     4129.93     67.25 o 
  -9   3   7      964.86      958.09     42.95 o 
  -7   3   7     6937.53     6945.93    308.81 o 
  -5   3   7     1356.13     1367.24     73.82 o 
  -3   3   7    24451.95    23357.28   1676.24 o 
  -1   3   7     7923.11     8421.98    163.95 o 
   1   3   7     3386.78     3487.15    138.34 o 
   3   3   7      172.64      120.80     16.03 o 
   5   3   7    33963.42    35668.43    620.30 o 
   7   3   7      247.63      327.71     17.36 o 
   9   3   7     1024.43      981.95     24.39 o 
  11   3   7       31.56       60.07      9.99 o 
  13   3   7    11470.22    11089.13    143.49 o 
  15   3   7      105.65      125.28     13.57 o 
  17   3   7      254.63      321.26     16.29 o 
  19   3   7     2031.70     1937.15     34.92 o 
  21   3   7        2.46        1.85      8.98 o 
  23   3   7      159.93      170.87     16.43 o 
  25   3   7      848.65      855.64     37.34 o 
  27   3   7     1007.62     1061.79     42.66 o 
  29   3   7       57.93       42.03     17.11 o 
 -38   4   7     1520.82     1720.31     57.74 o 
 -36   4   7      540.50      623.74     58.96 o 
 -34   4   7      274.53      265.79     20.74 o 
 -32   4   7     2297.57     2483.06     64.43 o 
 -30   4   7      271.13      277.90     19.61 o 
 -28   4   7     1066.94     1136.80     34.06 o 
 -26   4   7      560.86      518.00     28.45 o 
 -24   4   7     9183.93     8931.09    175.44 o 
 -22   4   7        4.88       28.18     13.99 o 
 -20   4   7      646.90      681.98     22.48 o 
 -18   4   7       87.19       45.55     11.13 o 
 -16   4   7     9063.89     9443.47    174.74 o 
 -12   4   7       21.81       36.87      9.71 o 
 -10   4   7     4623.51     5008.30    108.61 o 
  -8   4   7     2032.72     2485.87     61.96 o 
  -6   4   7    33830.23    35434.02    720.84 o 
  -4   4   7      266.62      315.14     31.15 o 
  -2   4   7        3.72       14.34      7.14 o 
   0   4   7      179.91      117.89     13.86 o 
   2   4   7     4451.85     4398.17     93.79 o 
   4   4   7      302.87      299.27     15.02 o 
   6   4   7      937.02     1008.01     56.32 o 
   8   4   7       29.68       25.55      8.87 o 
  10   4   7       76.48       61.15     11.69 o 
  12   4   7     3027.41     2899.63     83.72 o 
  14   4   7      686.17      659.27     22.54 o 
  16   4   7     4053.59     3829.82     63.10 o 
  18   4   7      228.57      204.25     14.35 o 
  20   4   7      544.00      514.38     18.71 o 
  22   4   7     2016.25     2036.67     46.84 o 
  24   4   7     2325.75     2333.82     53.74 o 
  26   4   7       91.82       80.87     17.92 o 
  28   4   7      331.42      309.24     28.98 o 
 -37   5   7      292.70      323.92     28.35 o 
 -35   5   7      158.28      173.78     32.76 o 
 -33   5   7       15.56       25.41     16.35 o 
 -31   5   7     1531.69     1672.54     56.92 o 
 -29   5   7        0.16       -8.53     12.74 o 
 -27   5   7      231.45      241.05     22.29 o 
 -25   5   7     3947.68     3594.32    137.97 o 
 -23   5   7     1374.41     1442.25     76.77 o 
 -21   5   7     1434.57     1530.79     76.53 o 
 -19   5   7     1571.46     1416.94     47.88 o 
 -17   5   7     2477.43     2395.19     66.14 o 
 -15   5   7     4187.37     4381.85    102.32 o 
 -13   5   7    24724.21    24719.67    380.00 o 
 -11   5   7        0.45       42.19     17.02 o 
  -9   5   7     1419.43     1423.94     36.69 o 
  -7   5   7      867.70      772.46     25.15 o 
  -5   5   7     8771.37     9630.15    168.13 o 
  -3   5   7     2484.71     2051.46     55.58 o 
  -1   5   7     3280.45     3903.01    195.96 o 
   3   5   7     2841.03     2918.17     87.82 o 
   5   5   7     6281.63     5941.75    193.67 o 
   7   5   7      504.66      415.83     40.79 o 
   9   5   7     7567.08     6898.44    221.15 o 
  11   5   7    17363.18    16673.13    471.73 o 
  13   5   7     9372.31     8870.97    273.95 o 
  15   5   7     2023.80     2054.25     49.75 o 
  17   5   7     2085.78     2008.53     41.34 o 
  19   5   7      211.26      224.48     15.85 o 
  21   5   7     3891.10     3837.16     67.33 o 
  23   5   7       18.06       17.59     14.70 o 
  25   5   7      432.69      381.21     28.04 o 
  27   5   7       62.27       13.13     16.82 o 
 -36   6   7      114.28      155.12     47.94 o 
 -34   6   7      421.66      461.60     43.11 o 
 -32   6   7      247.27      255.89     54.72 o 
 -30   6   7        7.00        6.72     25.69 o 
 -28   6   7       62.94      134.00     34.84 o 
 -26   6   7     1813.65     1860.11     96.76 o 
 -24   6   7     1018.54     1028.75     67.64 o 
 -22   6   7        0.50       27.36     21.05 o 
 -20   6   7       21.94       25.45     19.70 o 
 -18   6   7     1146.51     1136.82     66.53 o 
 -16   6   7     2374.20     2362.20     56.29 o 
 -14   6   7      105.16      158.45     20.07 o 
 -12   6   7      540.80      650.20     28.66 o 
 -10   6   7      929.18     1000.04     46.43 o 
  -8   6   7     1237.22     1293.08     36.77 o 
  -6   6   7     2075.49     2126.44     48.97 o 
  -4   6   7       15.05       38.07      9.64 o 
  -2   6   7     4235.14     4144.76     78.14 o 
   0   6   7     2128.87     1956.57     56.47 o 
   2   6   7        7.79        3.46     19.57 o 
   4   6   7      134.38      191.48     34.98 o 
   6   6   7     4423.72     4261.01    157.40 o 
   8   6   7     1792.04     1677.54     89.56 o 
  10   6   7      202.59      250.58     39.74 o 
  12   6   7      982.85      961.97     67.66 o 
  14   6   7     1773.63     1679.29     64.04 o 
  16   6   7      587.76      572.71     38.70 o 
  18   6   7      307.69      294.01     31.33 o 
  20   6   7      429.05      488.64     27.52 o 
  22   6   7      943.78      930.69     36.31 o 
  24   6   7       15.61       14.71     20.65 o 
  26   6   7      168.49      130.02     28.53 o 
 -33   7   7      177.94      215.08     47.40 o 
 -31   7   7      216.65      194.53     45.09 o 
 -29   7   7        4.75       50.58     31.28 o 
 -27   7   7      573.86      551.85     63.91 o 
 -25   7   7      425.70      480.52     56.22 o 
 -23   7   7       35.00       20.95     23.02 o 
 -21   7   7      187.00      160.53     34.46 o 
 -19   7   7       65.25       67.04     26.47 o 
 -17   7   7      151.02      138.13     21.06 o 
 -15   7   7      184.03      173.88     17.83 o 
 -13   7   7     1703.05     1607.73     45.34 o 
 -11   7   7      407.26      356.71     22.66 o 
  -9   7   7        0.47        2.43     15.27 o 
  -7   7   7     5379.64     5073.41     97.07 o 
  -5   7   7     1181.30     1109.70     34.64 o 
  -3   7   7     2968.04     2978.16     63.61 o 
  -1   7   7     4364.99     4020.41     78.42 o 
   1   7   7       18.13       25.90     21.09 o 
   3   7   7      143.05      141.03     31.86 o 
   5   7   7     5491.65     5170.13    184.25 o 
   7   7   7      909.43      804.35     61.52 o 
   9   7   7     1791.14     1872.22     96.60 o 
  11   7   7     8672.90     8183.04    267.68 o 
  13   7   7     7378.49     7121.36    172.39 o 
  15   7   7      378.40      317.34     36.21 o 
  17   7   7     1037.98     1015.88     53.06 o 
  19   7   7      164.70      105.67     25.44 o 
  21   7   7      678.55      690.12     45.05 o 
  23   7   7      605.62      700.24     47.03 o 
 -30   8   7       44.05       23.87     31.77 o 
 -28   8   7        0.90       35.27     31.70 o 
 -26   8   7       71.59       65.28     31.64 o 
 -24   8   7     1083.65     1166.35     80.73 o 
 -22   8   7      161.73      145.69     36.69 o 
 -20   8   7      203.37      174.63     39.27 o 
 -18   8   7      288.12      310.52     31.44 o 
 -16   8   7     1311.46     1313.46     53.99 o 
 -14   8   7     4588.57     4580.28    117.78 o 
 -12   8   7      488.35      467.75     25.85 o 
 -10   8   7     1519.74     1521.23     69.64 o 
  -8   8   7     1231.54     1160.91     38.17 o 
  -6   8   7     7748.50     7531.51    136.01 o 
  -4   8   7      273.76      302.27     21.81 o 
  -2   8   7      658.37      653.42     28.52 o 
   0   8   7      212.11      302.93     43.84 o 
   2   8   7     1892.98     1567.76     86.87 o 
   4   8   7      146.93      166.97     35.26 o 
   6   8   7     1130.13     1188.46     77.75 o 
   8   8   7      325.91      275.49     46.62 o 
  10   8   7       36.51       10.15     25.68 o 
  12   8   7      918.93      990.40     52.93 o 
  14   8   7        8.40       17.22     23.32 o 
  16   8   7      899.55      838.34     59.18 o 
  18   8   7      261.17      267.60     40.83 o 
  20   8   7      175.04      166.18     29.35 o 
  22   8   7      477.59      505.69     50.66 o 
 -27   9   7       26.36       60.25     35.70 o 
 -25   9   7      207.52      199.06     44.65 o 
 -23   9   7     1329.60     1465.23     93.40 o 
 -21   9   7      638.73      715.68     66.65 o 
 -19   9   7      104.32       76.62     30.07 o 
 -17   9   7     1408.01     1453.15     60.45 o 
 -15   9   7        1.04       18.14     17.67 o 
 -13   9   7     5574.27     5411.95    136.99 o 
 -11   9   7      157.59      164.35     20.20 o 
  -9   9   7      134.25      159.47     21.09 o 
  -7   9   7      158.05      177.82     19.69 o 
  -5   9   7     1128.54     1184.37     39.92 o 
  -3   9   7     1041.94      970.56     70.11 o 
  -1   9   7      447.01      381.26     51.42 o 
   1   9   7      312.19      290.26     45.91 o 
   3   9   7      181.64      169.73     39.28 o 
   5   9   7     2489.48     2468.77    121.02 o 
   7   9   7        5.06       -8.77     22.88 o 
   9   9   7     1248.59     1161.01     59.25 o 
  11   9   7       60.09       81.09     27.57 o 
  13   9   7      796.23      784.89     65.39 o 
  15   9   7       12.08      -12.90     18.41 o 
  17   9   7       10.71       11.00     23.92 o 
 -24  10   7     1549.65     1677.91    105.28 o 
 -22  10   7        0.05      -25.21     25.21 o 
 -20  10   7      283.94      312.31     53.02 o 
 -18  10   7      172.66      212.50     44.98 o 
 -16  10   7     1921.86     1909.50    105.77 o 
 -14  10   7     1226.29     1130.75     78.46 o 
 -12  10   7      237.73      192.49     27.68 o 
 -10  10   7      582.27      534.52     55.25 o 
  -8  10   7      479.29      527.70     29.33 o 
  -6  10   7      234.99      255.65     23.80 o 
  -4  10   7      594.19      620.33     58.82 o 
  -2  10   7      131.88      177.78     40.28 o 
   0  10   7      597.64      636.44     60.97 o 
   2  10   7     1135.80     1191.84     82.43 o 
   4  10   7        8.96       -5.96     23.29 o 
   6  10   7      281.76      342.23     39.43 o 
   8  10   7      494.40      516.42     46.43 o 
  10  10   7       26.47       23.83     21.44 o 
  12  10   7      116.10      118.35     28.75 o 
  14  10   7      244.27      272.23     38.20 o 
 -17  11   7      762.17      779.13     73.46 o 
 -15  11   7      619.05      676.59     66.68 o 
 -13  11   7      588.30      622.85     62.81 o 
 -11  11   7       72.62      128.43     37.20 o 
  -9  11   7       51.79       70.64     31.55 o 
  -7  11   7       15.25       11.13     26.10 o 
  -5  11   7     2051.16     1919.26    108.40 o 
  -3  11   7      877.70      830.03     71.23 o 
  -1  11   7      670.83      810.07     71.50 o 
   1  11   7      814.58      716.36     49.63 o 
   3  11   7      543.04      563.00     49.79 o 
   5  11   7       54.87       56.42     25.90 o 
   7  11   7        0.38       26.99     22.17 o 
 -40   0   8      607.80      496.43     43.90 o 
 -38   0   8      459.50      543.38     27.03 o 
 -36   0   8     1435.95     1571.91     45.67 o 
 -34   0   8     1215.52     1218.37     38.51 o 
 -32   0   8        1.36      -15.80     16.48 o 
 -30   0   8     2825.28     2874.90     55.41 o 
 -28   0   8     9686.16     9488.20    231.65 o 
 -26   0   8     1881.61     1682.90     42.62 o 
 -24   0   8    18057.69    17159.89    255.32 o 
 -22   0   8    10609.52    10272.93    190.83 o 
 -20   0   8    26886.77    24773.56    434.53 o 
 -18   0   8     2966.82     3019.09     59.11 o 
 -16   0   8    22032.30    21779.93    305.59 o 
 -14   0   8     2171.49     2610.28     43.51 o 
 -12   0   8     1874.03     1671.40     40.63 o 
 -10   0   8      651.64     1098.06     53.98 o 
  -8   0   8    29404.66    32776.63    452.04 o 
  -6   0   8    38447.75    47176.05    809.74 o 
  -4   0   8       36.51       40.62     28.07 o 
  -2   0   8   142215.16   158568.63   2185.81 o 
   0   0   8    28996.73    34895.50    599.68 o 
   2   0   8     5973.44     7225.61    106.81 o 
   4   0   8     3464.18     3786.20    146.51 o 
   6   0   8    30641.01    28788.68   2018.28 o 
   8   0   8     5578.51     6307.85     96.06 o 
  10   0   8     4915.25     4709.04     75.09 o 
  12   0   8      900.93     1018.17     24.53 o 
  14   0   8     2303.93     2360.82     53.93 o 
  16   0   8     1741.71     1352.64     37.71 o 
  18   0   8     4230.20     3888.93     81.55 o 
  20   0   8      154.14      135.34     15.65 o 
  22   0   8     4594.02     4864.99     99.88 o 
  24   0   8     1561.38     1539.38     49.68 o 
  26   0   8      305.46      389.80     24.35 o 
  28   0   8     1565.26     1611.87     75.84 o 
  30   0   8      248.02      209.91     33.84 o 
 -41   1   8      542.74      550.08     30.45 o 
 -39   1   8       15.96       -5.64     10.09 o 
 -37   1   8     1956.56     2078.62     46.43 o 
 -35   1   8     1810.23     1917.54     43.21 o 
 -33   1   8     1133.37     1100.87     24.99 o 
 -31   1   8      190.59      197.61     10.87 o 
 -29   1   8       51.52       55.57      6.95 o 
 -27   1   8     9605.31     9241.88     99.66 o 
 -25   1   8     4884.80     4753.17     55.42 o 
 -23   1   8      816.70      828.58     17.59 o 
 -21   1   8      391.55      318.93     11.55 o 
 -19   1   8        9.20       28.81      4.17 o 
 -17   1   8     3437.53     2996.21     35.34 o 
 -15   1   8      116.40      102.82      5.06 o 
 -13   1   8     8008.93     8697.31     88.98 o 
 -11   1   8     3469.00     3359.15     51.96 o 
  -5   1   8     4502.85     4992.43    124.98 o 
  -3   1   8     5668.79     5996.84    178.31 o 
  -1   1   8    11023.68    10892.20    136.68 o 
   1   1   8    17668.03    18853.90    187.02 o 
   3   1   8    10743.37    11718.66    118.52 o 
   5   1   8     7479.63     8339.91     74.52 o 
   7   1   8      720.97      669.05     10.61 o 
   9   1   8    18085.60    18351.14    184.63 o 
  11   1   8       91.75       75.88      5.62 o 
  13   1   8      633.32      622.01     13.74 o 
  15   1   8      119.07      110.20      7.89 o 
  17   1   8    10912.06    10582.63    120.50 o 
  19   1   8      945.47      864.49     21.45 o 
  21   1   8       97.50       64.49     14.19 o 
  23   1   8     1052.46     1015.73     33.16 o 
  25   1   8      308.14      283.23     19.06 o 
  27   1   8     2129.83     2419.47     52.46 o 
  29   1   8       44.19       38.47     15.22 o 
 -40   2   8      119.67       96.63     20.62 o 
 -38   2   8      816.34      903.96     38.89 o 
 -36   2   8      467.62      501.39     29.19 o 
 -34   2   8     1159.07     1224.58     31.96 o 
 -32   2   8      286.01      353.90     17.79 o 
 -30   2   8      323.85      289.62     14.39 o 
 -28   2   8     2790.81     2756.35     45.49 o 
 -26   2   8     1974.79     1944.97     31.78 o 
 -24   2   8     1751.31     1591.66     26.77 o 
 -22   2   8      111.88      104.70      5.52 o 
 -20   2   8     1653.82     1489.71     20.51 o 
 -18   2   8     1195.16     1137.25     16.20 o 
 -16   2   8     5217.06     5496.17     65.23 o 
 -14   2   8       95.94       89.94      9.32 o 
 -12   2   8    11237.65    12595.53    239.04 o 
 -10   2   8    54959.18    60175.43   1093.15 o 
  -8   2   8    22667.40    26310.84    481.61 o 
  -6   2   8     4266.93     4130.39    119.03 o 
  -4   2   8     5001.74     6692.57    131.80 o 
  -2   2   8    40408.28    44800.43    809.56 o 
   0   2   8     6074.75     6576.63    129.19 o 
   2   2   8     8639.68     9782.35    123.87 o 
   4   2   8    19590.12    21761.77    267.51 o 
   6   2   8    18336.47    20316.07    250.65 o 
   8   2   8      197.06      153.12      7.55 o 
  10   2   8       21.11       37.50      5.27 o 
  12   2   8     6297.80     6627.19     79.83 o 
  14   2   8     4248.39     4270.39     55.93 o 
  16   2   8      160.71      118.67      8.24 o 
  18   2   8      242.30      297.60     15.19 o 
  20   2   8       36.44       38.07      8.48 o 
  22   2   8       86.61       76.91     15.63 o 
  24   2   8       18.66       14.48     11.49 o 
  26   2   8       50.98       50.10     16.13 o 
  28   2   8       32.21        9.64     15.35 o 
  30   2   8      520.58      518.94     46.79 o 
 -39   3   8      175.11      152.46     21.07 o 
 -37   3   8        3.41        3.28     13.48 o 
 -35   3   8       59.59       59.47     13.53 o 
 -33   3   8      230.11      223.01     20.18 o 
 -31   3   8     1483.13     1485.49     39.46 o 
 -29   3   8       84.87       72.95     11.95 o 
 -27   3   8      662.13      618.12     23.54 o 
 -25   3   8     1430.91     1429.19     34.84 o 
 -23   3   8      291.22      314.83     47.83 o 
 -21   3   8        0.49       16.34      5.71 o 
 -19   3   8      301.83      390.25     13.52 o 
 -17   3   8     2738.81     2790.96     43.25 o 
 -15   3   8      168.12      198.07     22.19 o 
 -13   3   8      788.87      815.49     38.25 o 
 -11   3   8      762.30      979.41     32.09 o 
  -9   3   8      465.29      683.65     35.43 o 
  -7   3   8     3629.51     4279.14     91.73 o 
  -5   3   8     1151.39     1555.96     41.67 o 
  -3   3   8      127.38      154.11     15.76 o 
  -1   3   8     1147.77     1305.51     35.89 o 
   1   3   8       19.92       10.24      8.43 o 
   3   3   8      203.75      155.96     11.70 o 
   5   3   8      362.43      330.16     17.88 o 
   7   3   8       51.82       37.31      9.54 o 
   9   3   8      219.38      245.11     21.56 o 
  11   3   8       81.19       57.03      9.38 o 
  13   3   8        1.58       -2.76      5.95 o 
  15   3   8        9.82       11.79      6.31 o 
  17   3   8      219.87      230.68     12.59 o 
  19   3   8      116.15       77.87     11.86 o 
  21   3   8      176.86      176.62     23.40 o 
  23   3   8      220.57      225.85     21.53 o 
  25   3   8     1031.71     1126.69     42.81 o 
  27   3   8      337.00      367.45     28.35 o 
  29   3   8      391.39      428.86     38.09 o 
 -38   4   8      291.56      301.74     27.71 o 
 -36   4   8       19.87        4.53     14.17 o 
 -34   4   8        0.48       17.34     11.67 o 
 -32   4   8      378.83      377.84     23.02 o 
 -30   4   8      903.85      879.91     30.39 o 
 -28   4   8     5083.38     4936.08     87.98 o 
 -26   4   8      913.26      871.53     39.68 o 
 -24   4   8     2812.46     2275.67     67.12 o 
 -22   4   8      473.50      404.59     21.84 o 
 -20   4   8     4426.22     4093.58     77.49 o 
 -18   4   8     1758.78     1724.34     51.08 o 
 -14   4   8      113.58       99.44      8.01 o 
 -12   4   8      506.28      516.04     24.61 o 
 -10   4   8      967.86     1280.12     44.63 o 
  -8   4   8     8359.43     8477.39    170.65 o 
  -6   4   8     3691.10     3815.92    100.76 o 
  -4   4   8      129.53      260.74     18.38 o 
  -2   4   8     3687.20     3761.58    110.99 o 
   0   4   8     7385.03     8741.76    211.38 o 
   2   4   8      208.48      187.66     13.74 o 
   4   4   8       16.50       23.06     16.63 o 
   6   4   8      943.51      923.29     56.14 o 
   8   4   8     6730.30     6605.78    132.15 o 
  10   4   8     1312.47     1286.96     59.76 o 
  12   4   8     3255.47     3139.51    117.50 o 
  14   4   8      256.20      229.90     24.41 o 
  16   4   8        2.22       -3.22      7.83 o 
  18   4   8      340.95      313.60     17.32 o 
  20   4   8      582.11      525.03     25.61 o 
  22   4   8     3858.31     3811.92     72.85 o 
  24   4   8      926.67      937.33     46.89 o 
  26   4   8       35.41       27.73     16.35 o 
  28   4   8       57.27        8.61     44.12 o 
 -37   5   8      379.21      370.71     30.52 o 
 -35   5   8      780.05      885.63     35.24 o 
 -33   5   8        1.88      -30.31     38.78 o 
 -31   5   8      332.11      341.50     43.59 o 
 -29   5   8      233.72      227.03     23.42 o 
 -27   5   8     2915.03     2966.77    136.22 o 
 -25   5   8     3925.26     3999.35    149.50 o 
 -23   5   8      470.69      525.07     47.14 o 
 -21   5   8      601.34      619.79     48.91 o 
 -19   5   8       40.61       79.12     14.83 o 
 -17   5   8     2532.71     2425.02     92.98 o 
 -15   5   8     4131.48     4076.19     97.59 o 
 -13   5   8     1758.56     1857.83     55.84 o 
 -11   5   8      570.32      529.18     47.78 o 
  -9   5   8     8417.24     7996.99    166.02 o 
  -7   5   8     6672.09     7329.85    200.13 o 
  -5   5   8      116.68      138.35     15.34 o 
  -3   5   8     5538.16     5327.40    116.27 o 
   3   5   8     4973.46     4993.57    170.46 o 
   5   5   8      135.79      171.65     30.53 o 
   7   5   8     5546.55     5095.83    175.18 o 
   9   5   8     8713.50     8544.39    265.12 o 
  11   5   8      287.69      274.08     39.56 o 
  13   5   8       93.54       71.74     14.29 o 
  15   5   8       20.85       32.04     11.22 o 
  17   5   8     5495.06     5190.87     82.57 o 
  19   5   8       24.52       32.51     10.27 o 
  21   5   8       22.56       29.04     10.70 o 
  23   5   8      773.28      721.40     45.96 o 
  25   5   8     1386.09     1444.68     50.70 o 
  27   5   8       38.47       44.97     17.94 o 
 -36   6   8      128.27      102.50     23.82 o 
 -34   6   8     3489.19     3806.45    255.48 o 
 -32   6   8     1390.45     1601.46     63.77 o 
 -30   6   8      323.39      291.25     45.84 o 
 -28   6   8     1029.90     1035.60     72.05 o 
 -26   6   8      455.83      448.52     53.90 o 
 -24   6   8      498.25      499.29     51.27 o 
 -22   6   8      270.43      271.84     40.02 o 
 -20   6   8     1768.27     1529.51     79.49 o 
 -18   6   8     4254.81     4068.29    213.64 o 
 -16   6   8     5506.41     5420.11    155.91 o 
 -14   6   8      860.52      830.26     38.81 o 
 -12   6   8    16177.26    16235.37    318.91 o 
 -10   6   8    11508.85    10952.74    223.74 o 
  -8   6   8     3495.05     3348.30    121.46 o 
  -6   6   8     2422.01     2368.76     66.32 o 
  -4   6   8     5715.94     5677.09    162.38 o 
  -2   6   8    37475.71    37120.48    995.06 o 
   0   6   8     4200.38     4446.20    176.96 o 
   2   6   8     7020.92     7250.65    232.83 o 
   4   6   8    10290.34     9856.14    301.57 o 
   6   6   8    18433.91    17481.54    497.16 o 
   8   6   8      644.13      611.47     54.32 o 
  10   6   8       21.92       33.55     23.94 o 
  12   6   8    12412.59    11259.96    342.91 o 
  14   6   8     3010.18     2979.08     91.70 o 
  16   6   8      162.98      165.66     53.57 o 
  18   6   8     1582.46     1620.23     64.64 o 
  20   6   8      555.71      587.36     32.26 o 
  22   6   8     1360.83     1412.51     38.27 o 
  24   6   8       69.82       87.63     25.37 o 
 -35   7   8      713.90      864.23     76.88 o 
 -33   7   8       56.06       12.20     30.67 o 
 -31   7   8     1580.52     1629.11     99.51 o 
 -29   7   8       87.10      102.20     33.18 o 
 -27   7   8     1184.05     1301.24     84.97 o 
 -25   7   8     2048.90     2147.59    108.00 o 
 -23   7   8       54.31       62.82     28.09 o 
 -21   7   8      109.82       49.30     26.19 o 
 -19   7   8     1473.45     1364.90     77.56 o 
 -17   7   8     3375.91     3166.17    127.22 o 
 -15   7   8      310.58      365.23     30.03 o 
 -13   7   8      782.52      815.89    101.50 o 
 -11   7   8      532.22      479.65     24.19 o 
  -9   7   8     3505.67     3509.27     74.11 o 
  -7   7   8     2647.13     2633.15     85.55 o 
  -5   7   8      179.82      174.64     20.66 o 
  -3   7   8        1.32        0.91     11.42 o 
  -1   7   8     1602.63     1538.62     53.35 o 
   1   7   8     3526.61     3615.10    142.91 o 
   3   7   8      192.08      214.90     37.76 o 
   5   7   8      201.05      246.76     39.79 o 
   7   7   8        2.31        4.34     22.68 o 
   9   7   8     5772.18     5512.94    199.28 o 
  11   7   8       87.51      111.42     33.52 o 
  13   7   8      711.74      724.31     45.12 o 
  15   7   8       60.76       95.79     23.73 o 
  17   7   8     5680.88     5487.05    144.95 o 
  19   7   8      271.17      282.49     34.57 o 
  21   7   8      511.65      540.14     83.62 o 
  23   7   8     1397.16     1441.57     49.92 o 
 -32   8   8      164.32      232.79     50.78 o 
 -30   8   8      227.71      270.96     52.46 o 
 -28   8   8     1347.72     1325.76     90.03 o 
 -26   8   8      708.57      678.87     63.53 o 
 -24   8   8     3842.77     3824.94    159.27 o 
 -22   8   8      253.34      348.19     50.62 o 
 -20   8   8     1638.17     1723.99     93.52 o 
 -18   8   8        7.04       30.80     24.64 o 
 -16   8   8      565.88      608.72     54.25 o 
 -14   8   8      312.78      288.44     28.83 o 
 -12   8   8      186.55      215.01     20.61 o 
 -10   8   8     7273.82     7008.39    130.02 o 
  -8   8   8     1862.00     1940.24     65.00 o 
  -6   8   8      124.48      148.95     22.53 o 
  -4   8   8      101.96       81.04     17.93 o 
  -2   8   8     5806.18     5483.65    196.90 o 
   0   8   8      246.54      254.03     43.19 o 
   2   8   8      741.65      777.22     61.54 o 
   4   8   8      188.21      129.46     33.89 o 
   6   8   8      311.55      320.77     48.25 o 
   8   8   8      515.56      422.77     54.80 o 
  10   8   8      759.44      768.15     65.15 o 
  12   8   8       52.04       57.53     21.61 o 
  14   8   8       12.29       12.97     20.22 o 
  16   8   8        0.27       -0.98     17.60 o 
  18   8   8       27.66       25.80     21.71 o 
  20   8   8       14.36        1.26     20.62 o 
 -27   9   8      107.66      196.71     45.65 o 
 -25   9   8       23.78       25.95     28.37 o 
 -23   9   8      127.95      180.55     40.15 o 
 -21   9   8       20.87      -18.22     22.87 o 
 -19   9   8       30.44       26.63     26.87 o 
 -17   9   8       46.20       12.55     24.29 o 
 -15   9   8     1176.31     1258.43     78.05 o 
 -13   9   8       11.64        2.51     23.28 o 
 -11   9   8      664.25      694.87     41.05 o 
  -9   9   8        1.78       35.34     17.27 o 
  -7   9   8     1316.30     1332.63     54.56 o 
  -5   9   8      108.78       98.74     20.17 o 
  -3   9   8      507.34      619.39     57.00 o 
  -1   9   8        5.25       30.40     24.39 o 
   1   9   8       76.15       81.25     31.79 o 
   3   9   8      158.96      203.14     42.90 o 
   5   9   8      284.36      296.33     48.97 o 
   7   9   8      535.51      636.75     63.91 o 
   9   9   8       16.54        9.07     28.51 o 
  11   9   8       15.86       11.55     20.85 o 
  13   9   8        2.90        4.18     19.14 o 
  15   9   8      128.39      130.63     28.82 o 
  17   9   8       53.42       49.98     24.64 o 
 -24  10   8        8.97       32.54     31.97 o 
 -22  10   8      148.95      152.96     42.28 o 
 -20  10   8       93.26      115.87     38.60 o 
 -18  10   8      166.51      127.89     37.38 o 
 -16  10   8        0.58       25.14     28.71 o 
 -14  10   8      122.16      133.98     36.59 o 
 -12  10   8       88.99      106.75     32.07 o 
 -10  10   8     1593.36     1688.10     65.09 o 
  -8  10   8      214.48      252.70     30.15 o 
  -6  10   8      144.10      157.50     37.98 o 
  -4  10   8     1084.46     1139.56     80.85 o 
  -2  10   8      207.58      218.42     44.18 o 
   0  10   8        0.08        2.34     22.70 o 
   2  10   8     1537.74     1618.18     98.64 o 
   4  10   8     1105.06     1102.61     83.22 o 
   6  10   8        2.40        3.21     18.64 o 
   8  10   8      570.85      553.91     49.03 o 
  10  10   8       37.76        9.01     22.00 o 
  12  10   8       68.35       39.22     23.63 o 
 -19  11   8      362.72      372.96     59.21 o 
 -17  11   8      139.89      142.81     40.68 o 
 -15  11   8      133.25       79.01     33.43 o 
 -13  11   8      220.30      297.75     50.30 o 
 -11  11   8      126.72      142.49     37.33 o 
  -7  11   8     1008.75     1100.39     80.35 o 
  -5  11   8      313.57      337.49     54.91 o 
  -3  11   8       19.67       46.34     33.86 o 
  -1  11   8     1493.21     1494.55     98.90 o 
   1  11   8      699.03      779.70     71.94 o 
   3  11   8       62.33       54.47     24.21 o 
   5  11   8        8.74       -8.40     19.82 o 
   7  11   8        1.55       -7.97     28.70 o 
 -41   1   9      117.59      117.56     14.41 o 
 -39   1   9        0.11       -6.41      9.94 o 
 -37   1   9       46.69       37.24     11.27 o 
 -35   1   9      675.84      731.68     29.55 o 
 -33   1   9     1314.92     1318.47     25.69 o 
 -31   1   9      651.61      639.48     17.29 o 
 -29   1   9      217.33      230.27     10.20 o 
 -27   1   9     2120.68     2086.77     30.06 o 
 -25   1   9     1144.46     1086.06     19.26 o 
 -23   1   9     1878.91     1642.50     24.09 o 
 -21   1   9      243.66      167.23     11.38 o 
 -19   1   9      421.40      507.26     11.30 o 
 -17   1   9      520.11      544.23     11.72 o 
 -15   1   9    10356.29    10918.83    111.13 o 
 -13   1   9     1431.77     1406.99     18.78 o 
 -11   1   9      805.60      899.73     14.11 o 
  -9   1   9     9202.11    11405.53    138.88 o 
  -7   1   9     4271.31     4356.40     69.04 o 
  -5   1   9     2085.33     2995.99     42.38 o 
  -3   1   9      377.79      535.58     10.72 o 
  -1   1   9     1333.91     1512.46     17.86 o 
   1   1   9     9657.34    11579.24    107.97 o 
   3   1   9      549.12      340.69      7.87 o 
   5   1   9     6208.01     7030.83     64.18 o 
   7   1   9     1263.56     1260.72     17.43 o 
   9   1   9      694.51      618.12     14.10 o 
  11   1   9      151.93       89.25      6.25 o 
  13   1   9     2241.70     2596.44     34.04 o 
  15   1   9      105.08      165.71      9.96 o 
  17   1   9      314.14      394.71     13.98 o 
  19   1   9      220.44      203.02     11.64 o 
  21   1   9      881.53      890.65     28.51 o 
  23   1   9      744.23      743.55     27.35 o 
  25   1   9       70.94       66.74     16.18 o 
  27   1   9      193.52      146.30     16.47 o 
  29   1   9      436.10      424.09     23.57 o 
 -40   2   9      358.91      366.35     49.77 o 
 -38   2   9      582.44      648.55     73.09 o 
 -36   2   9      101.70       65.12     15.84 o 
 -34   2   9     2879.76     2886.60     49.96 o 
 -32   2   9      313.73      313.66     15.34 o 
 -30   2   9     1736.38     1853.38     35.23 o 
 -28   2   9      282.37      271.31     13.25 o 
 -26   2   9    14497.27    13642.28    156.60 o 
 -24   2   9     5681.22     5873.02     68.15 o 
 -22   2   9     7159.97     6964.14     74.72 o 
 -20   2   9     1635.86     1436.66     20.05 o 
 -18   2   9       38.34       28.96      4.70 o 
 -16   2   9     6009.58     5718.03     67.77 o 
 -14   2   9     5943.94     5549.27     84.33 o 
 -12   2   9     5386.81     4872.51    101.99 o 
 -10   2   9      876.40     1112.15     55.39 o 
  -8   2   9      970.88      890.42     30.61 o 
  -6   2   9     2741.49     3343.69     99.70 o 
  -4   2   9       23.79       29.29     10.27 o 
  -2   2   9     1045.57     1193.92     33.16 o 
   0   2   9      822.56     1015.21     25.52 o 
   2   2   9    18529.93    18969.97    234.62 o 
   4   2   9     2081.40     1867.20     32.84 o 
   6   2   9     2074.47     1846.82     30.66 o 
   8   2   9      726.56      770.15     16.23 o 
  10   2   9     1761.69     1697.55     27.23 o 
  12   2   9      532.38      471.27     14.25 o 
  14   2   9     5413.78     5126.14     65.65 o 
  16   2   9      381.69      374.59     15.04 o 
  18   2   9        1.38        4.79      6.70 o 
  20   2   9      217.00      185.25     14.46 o 
  22   2   9     2397.71     2514.41     51.39 o 
  24   2   9      438.03      436.85     55.19 o 
  26   2   9       55.82       82.69     17.26 o 
  28   2   9       55.05       46.05     17.46 o 
 -41   3   9     1326.65     1571.83     54.07 o 
 -39   3   9      358.03      351.85     27.54 o 
 -37   3   9        0.11      -13.02     13.02 o 
 -35   3   9       61.63       75.29     13.72 o 
 -33   3   9     2639.76     2667.69     58.28 o 
 -31   3   9        0.95       -4.83      9.81 o 
 -29   3   9      133.18      110.93     18.06 o 
 -27   3   9     1964.20     1690.77     39.90 o 
 -25   3   9      463.33      480.15     21.14 o 
 -23   3   9    10200.66     9624.25    129.03 o 
 -21   3   9      144.91      127.81     11.84 o 
 -19   3   9     1191.37     1259.87     25.38 o 
 -17   3   9        2.39        1.49      5.01 o 
 -15   3   9     9930.78     8429.71    321.29 o 
 -13   3   9    10021.46     9683.69    393.91 o 
 -11   3   9     9440.47     9727.97    191.11 o 
  -9   3   9      162.80      265.27     16.63 o 
  -7   3   9    14085.58    14289.43    271.56 o 
  -5   3   9    28103.97    27902.86    719.12 o 
  -3   3   9    20552.77    23503.76    489.13 o 
  -1   3   9     4647.77     5728.27    152.86 o 
   1   3   9      249.37      221.60     14.48 o 
   3   3   9    14775.71    14896.42    220.70 o 
   5   3   9      515.65      749.46     26.56 o 
   7   3   9      467.93      376.54     15.63 o 
   9   3   9     5744.34     5788.43     94.29 o 
  11   3   9       89.59       94.05      8.82 o 
  13   3   9     3410.50     2787.37     46.46 o 
  15   3   9      449.92      415.96     16.68 o 
  17   3   9      354.26      322.87     16.13 o 
  19   3   9       69.10       86.04     12.00 o 
  21   3   9     1494.22     1564.27     40.22 o 
  23   3   9       58.70       73.80     16.23 o 
  25   3   9     2668.12     2761.24     91.05 o 
  27   3   9        7.51        4.45     15.03 o 
 -40   4   9      261.52      325.14     28.82 o 
 -38   4   9     1149.41     1143.72     46.01 o 
 -36   4   9     1880.34     1926.97     50.98 o 
 -34   4   9      366.41      412.37     31.82 o 
 -32   4   9      209.67      238.09     19.19 o 
 -30   4   9     1087.13     1156.68     35.02 o 
 -28   4   9     2813.91     2888.17     59.30 o 
 -26   4   9     1625.08     1734.32     54.32 o 
 -24   4   9     5371.48     4936.91    124.17 o 
 -22   4   9     3099.84     3140.04     63.92 o 
 -20   4   9      294.79      323.52     27.05 o 
 -18   4   9      689.66      449.50     34.62 o 
 -16   4   9     4220.97     4236.09    137.50 o 
 -14   4   9      281.84      336.91     21.38 o 
 -12   4   9        9.03       37.50     10.06 o 
 -10   4   9     8906.41     9767.06    195.03 o 
  -8   4   9      482.10      759.06     46.82 o 
  -6   4   9     1229.75     1233.32     38.46 o 
  -4   4   9      360.59      474.97     22.00 o 
  -2   4   9     1390.98     1514.21     54.04 o 
   0   4   9     2758.19     3018.86     70.34 o 
   2   4   9      208.85      175.43     31.87 o 
   4   4   9      388.20      460.47     21.42 o 
   6   4   9    18626.62    18523.53    334.58 o 
   8   4   9     4984.71     5055.84    166.01 o 
  10   4   9        0.39        9.15      9.56 o 
  12   4   9      708.69      677.74     23.23 o 
  14   4   9     5213.71     4880.54     85.60 o 
  16   4   9        4.94       -7.77      7.77 o 
  18   4   9       69.46       47.73     11.52 o 
  20   4   9        0.18       -1.23     10.12 o 
  22   4   9     1200.32     1163.90     35.78 o 
  24   4   9      882.35      922.88     37.71 o 
  26   4   9      277.64      221.74     24.07 o 
 -37   5   9      236.46      209.44     22.93 o 
 -35   5   9       21.65       25.44     13.84 o 
 -33   5   9       51.40      112.58     26.01 o 
 -31   5   9      783.07      882.26     41.14 o 
 -29   5   9      870.59      912.59     54.87 o 
 -27   5   9      131.37      109.06     17.59 o 
 -25   5   9       11.74       17.35     20.96 o 
 -23   5   9       99.91      134.32     29.84 o 
 -21   5   9       57.37       38.01     13.42 o 
 -19   5   9     2525.18     2293.48     65.98 o 
 -17   5   9      738.45      800.76     35.92 o 
 -15   5   9      741.33      719.56     33.80 o 
 -13   5   9     7035.81     6938.72    148.95 o 
 -11   5   9     3482.41     3474.80    110.83 o 
  -9   5   9        0.00       33.96     11.72 o 
  -7   5   9     4733.09     4747.11    107.26 o 
  -5   5   9     7224.58     7297.82    216.78 o 
  -3   5   9     2248.75     2205.90     71.32 o 
   1   5   9     2240.77     2337.11     60.07 o 
   3   5   9    11074.48    10938.65    324.41 o 
   5   5   9      571.41      527.38     46.44 o 
   7   5   9     6774.75     6688.64    219.10 o 
   9   5   9     3900.07     3764.83    142.35 o 
  11   5   9       78.81       90.36     30.11 o 
  13   5   9       55.41       70.27     14.78 o 
  15   5   9      627.66      576.07     24.04 o 
  17   5   9       83.47      104.03     12.36 o 
  19   5   9      135.01      126.58     13.82 o 
  21   5   9      565.34      568.31     31.05 o 
  23   5   9     1013.57      908.54     55.22 o 
  25   5   9        1.18       -2.52     14.34 o 
 -36   6   9      847.25      912.43     55.17 o 
 -34   6   9        2.45       -5.53     17.96 o 
 -32   6   9      881.10      894.79     72.20 o 
 -30   6   9        5.75      -17.34     23.21 o 
 -28   6   9      417.14      413.56     51.32 o 
 -26   6   9      505.82      492.79     50.79 o 
 -24   6   9     1668.97     1563.15     84.97 o 
 -22   6   9      620.50      497.17     48.37 o 
 -20   6   9       70.40       54.25     24.01 o 
 -18   6   9     5938.13     6233.56    261.93 o 
 -16   6   9       57.04       97.30     33.47 o 
 -14   6   9     6251.25     6079.23    153.89 o 
 -12   6   9     5369.74     5384.01    281.25 o 
 -10   6   9     4953.21     4573.47    109.27 o 
  -8   6   9     1607.91     1460.73     50.16 o 
  -6   6   9      198.88      260.25     21.93 o 
  -4   6   9     3773.02     3828.68    120.90 o 
  -2   6   9     7593.70     7572.14    160.92 o 
   0   6   9     2525.59     2578.90    111.24 o 
   2   6   9     1554.07     1563.15     82.77 o 
   4   6   9     2016.65     1783.82     92.35 o 
   6   6   9     2488.16     2340.90    107.84 o 
   8   6   9     1809.53     1691.07     90.21 o 
  10   6   9     2981.09     3045.22    130.12 o 
  12   6   9      358.21      374.65     49.96 o 
  14   6   9     2425.11     2355.56    112.18 o 
  16   6   9       97.25      108.66     24.06 o 
  18   6   9       51.15       21.94     12.91 o 
  20   6   9     1134.18     1090.75     39.74 o 
  22   6   9      384.36      340.82     31.20 o 
  24   6   9       51.98       69.11     23.88 o 
 -35   7   9      577.47      708.52     72.45 o 
 -33   7   9        8.19        5.71     32.40 o 
 -31   7   9      950.97     1001.48     76.36 o 
 -29   7   9       52.90       83.27     35.28 o 
 -27   7   9       73.82       85.23     32.36 o 
 -25   7   9      366.48      384.97     52.01 o 
 -23   7   9      113.23      105.91     30.82 o 
 -21   7   9     1486.14     1348.47     79.73 o 
 -19   7   9      227.82      306.84     43.08 o 
 -17   7   9     2536.33     2411.23     73.98 o 
 -15   7   9       41.42       77.28     17.24 o 
 -13   7   9    10215.51     9757.70    207.78 o 
 -11   7   9      757.18      658.27     35.06 o 
  -9   7   9       22.77       19.22     14.21 o 
  -7   7   9      299.90      325.54     41.57 o 
  -5   7   9     1943.14     1935.33     60.62 o 
  -3   7   9     3278.19     3057.54     81.34 o 
  -1   7   9      362.51      355.98     47.05 o 
   1   7   9     1327.82     1344.48     78.40 o 
   3   7   9      319.93      345.49     46.74 o 
   5   7   9     1391.16     1263.72     77.78 o 
   7   7   9       10.19      -16.63     21.56 o 
   9   7   9      149.73      125.25     34.70 o 
  11   7   9     1917.44     1774.53     98.70 o 
  13   7   9      206.21      219.02     42.16 o 
  15   7   9       11.23        0.17     18.49 o 
  17   7   9       58.67       33.36     21.00 o 
  19   7   9      125.30      136.40     28.20 o 
  21   7   9       24.23       20.23     22.46 o 
 -32   8   9        1.84        6.76     30.85 o 
 -30   8   9        0.79       -5.83     26.97 o 
 -28   8   9        0.42       14.74     27.78 o 
 -26   8   9       41.11       46.91     30.46 o 
 -24   8   9     1459.70     1442.01     88.69 o 
 -22   8   9     2688.23     2726.47    124.84 o 
 -20   8   9       21.07       20.89     23.65 o 
 -18   8   9      105.57       65.63     27.24 o 
 -16   8   9     1612.46     1578.11    120.63 o 
 -14   8   9      401.34      409.51     37.37 o 
 -12   8   9      170.49      194.00     25.12 o 
 -10   8   9      215.57      236.80     26.38 o 
  -8   8   9       75.16       98.94     19.63 o 
  -6   8   9        2.17       10.87     13.06 o 
  -4   8   9     1425.72     1339.28     60.76 o 
  -2   8   9      557.25      527.65     58.68 o 
   0   8   9       90.34       51.51     28.30 o 
   2   8   9      787.79      790.89     63.62 o 
   4   8   9       38.67       38.94     28.00 o 
   6   8   9     3107.20     3129.23    140.75 o 
   8   8   9     1673.32     1500.48     91.98 o 
  10   8   9      157.62      118.78     37.57 o 
  12   8   9      307.81      239.26     32.96 o 
  14   8   9      993.20     1139.83     66.04 o 
  16   8   9        2.17      -17.16     17.16 o 
  18   8   9        0.20       -7.52     32.71 o 
  20   8   9        4.12        0.76     19.95 o 
 -27   9   9      810.31      817.88     75.52 o 
 -25   9   9      408.69      448.54     60.50 o 
 -23   9   9     2801.18     2995.27    140.28 o 
 -21   9   9      115.00       57.01     31.41 o 
 -19   9   9       37.79       63.28     28.89 o 
 -17   9   9        0.04       21.76     23.62 o 
 -15   9   9     1360.38     1337.08     81.23 o 
 -13   9   9      307.73      331.91     32.82 o 
 -11   9   9      912.11      982.28     72.91 o 
  -9   9   9      207.63      199.25     26.23 o 
  -7   9   9      913.67     1040.99     67.15 o 
  -5   9   9     2241.01     2376.28    116.86 o 
  -3   9   9     1036.04     1044.83     75.58 o 
  -1   9   9      940.22      789.41     65.51 o 
   1   9   9       45.26       68.46     31.10 o 
   3   9   9     3289.77     3242.68    147.14 o 
   5   9   9       47.77        8.36     27.69 o 
   7   9   9      152.72      143.76     40.20 o 
   9   9   9      362.52      333.92     53.67 o 
  11   9   9      122.09      115.77     29.91 o 
  13   9   9      488.42      540.50    120.48 o 
  15   9   9        2.10       -0.98     21.19 o 
 -24  10   9        0.25      -12.21     25.50 o 
 -22  10   9      312.61      326.61     52.83 o 
 -20  10   9      148.94      154.81     40.23 o 
 -18  10   9     1408.72     1437.72     91.24 o 
 -16  10   9     1267.69     1367.86     86.53 o 
 -14  10   9      757.61      705.67     60.02 o 
 -12  10   9        0.55       41.06     27.03 o 
 -10  10   9      451.76      493.77     47.84 o 
  -8  10   9        1.35       10.32     25.54 o 
  -6  10   9       25.40       29.04     28.56 o 
  -4  10   9       21.70       17.86     23.62 o 
  -2  10   9      634.10      839.14     70.56 o 
   0  10   9      853.22      880.91     73.32 o 
   2  10   9      599.48      486.82     62.41 o 
   4  10   9       12.56      -12.79     25.95 o 
   6  10   9     1323.84     1459.94     98.46 o 
   8  10   9      886.32      862.70     55.89 o 
  10  10   9      207.12      279.02     50.52 o 
 -19  11   9      542.88      553.14     67.41 o 
 -17  11   9        1.55       10.53     30.20 o 
 -15  11   9      837.73      898.22     71.67 o 
 -13  11   9        9.95       15.90     28.31 o 
 -11  11   9      147.24      207.72     41.00 o 
  -9  11   9      107.56      133.46     40.39 o 
  -7  11   9      921.97      982.39     79.91 o 
  -5  11   9       75.39       15.62     29.70 o 
  -3  11   9      269.45      321.03     54.14 o 
  -1  11   9      124.57      166.22     45.08 o 
   1  11   9       35.54       13.49     30.18 o 
   3  11   9     1168.19     1245.92     87.37 o 
   5  11   9      721.05      804.65     55.35 o 
 -42   0  10       20.96       20.24     20.59 o 
 -40   0  10     1678.94     1848.32     78.38 o 
 -38   0  10       77.34       76.36     13.97 o 
 -36   0  10     1856.84     1873.28     50.57 o 
 -34   0  10        7.47       29.66     25.78 o 
 -32   0  10        0.03       -7.93      7.93 o 
 -30   0  10     6611.76     6530.77    105.79 o 
 -28   0  10      735.83      607.98     21.29 o 
 -26   0  10      268.52      295.44     25.82 o 
 -24   0  10     3161.81     2903.77     52.73 o 
 -22   0  10     4041.00     2495.83     77.25 o 
 -20   0  10      518.52      286.79     18.84 o 
 -18   0  10    16363.11    15785.84    225.73 o 
 -16   0  10     4425.77     5563.12     85.25 o 
 -14   0  10      883.02      976.41     22.05 o 
 -12   0  10    13493.78    14059.04    774.36 o 
 -10   0  10    22841.54    23866.34    332.56 o 
  -8   0  10    37473.38    39980.16    550.64 o 
  -6   0  10    12041.94    17054.83    239.52 o 
  -4   0  10     2907.47     3762.25     77.71 o 
  -2   0  10    15392.55    16287.68    286.11 o 
   0   0  10    10412.13    10481.11    188.78 o 
   2   0  10     2577.56     3457.48    127.59 o 
   4   0  10      733.35      947.31     22.05 o 
   6   0  10       81.74      110.72     14.95 o 
   8   0  10     4000.88     3775.02     62.97 o 
  10   0  10     1279.04     1197.53     27.35 o 
  12   0  10       88.47      102.77      9.80 o 
  14   0  10        5.24       -1.89      7.95 o 
  16   0  10      234.05      321.00     19.98 o 
  18   0  10    11459.70    11406.69    205.46 o 
  20   0  10      386.40      380.59     25.38 o 
  22   0  10      148.94      158.06     17.16 o 
  24   0  10      211.75      161.24     29.46 o 
  26   0  10      245.54      233.50     34.93 o 
  28   0  10     1904.00     2162.98     90.23 o 
 -41   1  10      179.40      188.85     16.25 o 
 -39   1  10       82.45       29.34     11.05 o 
 -37   1  10     1557.49     1671.23     40.10 o 
 -35   1  10      456.70      477.98     26.23 o 
 -33   1  10     1762.11     1856.29     31.58 o 
 -31   1  10      660.88      646.34     29.02 o 
 -29   1  10     1388.35     1378.66     28.65 o 
 -27   1  10      845.45      780.57     16.73 o 
 -25   1  10      726.28      752.75     15.82 o 
 -23   1  10      245.01      220.90     14.72 o 
 -21   1  10    10515.31    10971.94    113.99 o 
 -19   1  10     8395.38     7712.92     81.69 o 
 -17   1  10      205.52      232.96     10.60 o 
 -15   1  10      952.70      730.34     16.31 o 
 -13   1  10      505.10      581.87     11.41 o 
 -11   1  10    19895.87    19895.25    196.69 o 
  -9   1  10    23731.59    25465.04    269.74 o 
  -7   1  10     9523.98    11151.74    112.52 o 
  -5   1  10      497.66      560.31      9.13 o 
  -3   1  10     3848.73     5118.55     50.44 o 
  -1   1  10     8881.16     9795.44     92.26 o 
   1   1  10     5033.43     5802.53     57.22 o 
   3   1  10      297.91      240.24      7.11 o 
   5   1  10      651.21      787.67     12.19 o 
   7   1  10     1709.89     1626.64     21.26 o 
   9   1  10     1118.63     1258.29     19.79 o 
  11   1  10     3265.68     3229.78     39.86 o 
  13   1  10      459.74      393.78     13.11 o 
  15   1  10     1073.12     1092.80     21.59 o 
  17   1  10      996.01      989.09     20.97 o 
  19   1  10      860.88      905.73     31.98 o 
  21   1  10     1173.93     1161.64     34.83 o 
  23   1  10      286.89      286.60     19.36 o 
  25   1  10      245.41      205.69     17.65 o 
  27   1  10      322.36      294.61     22.44 o 
 -42   2  10      473.91      540.36     32.38 o 
 -40   2  10      183.25      207.91     22.00 o 
 -38   2  10     3045.70     3431.49     83.06 o 
 -36   2  10      436.61      442.77     47.17 o 
 -34   2  10     2077.00     2101.26     40.03 o 
 -32   2  10      184.50      168.73     12.13 o 
 -30   2  10      144.13      123.72     10.24 o 
 -28   2  10       36.54       51.10      7.15 o 
 -26   2  10     3325.20     3742.75     51.26 o 
 -24   2  10     2268.68     2394.14     31.04 o 
 -22   2  10       42.85       53.39      8.57 o 
 -20   2  10     2971.73     3270.04     38.33 o 
 -18   2  10    13742.47    13234.43    133.75 o 
 -16   2  10    11121.12    13021.08    145.55 o 
 -14   2  10     3589.77     4366.06     61.12 o 
 -12   2  10    18488.69    20833.78    345.07 o 
 -10   2  10    31491.57    36731.94    669.43 o 
  -8   2  10     3176.78     4945.94    142.86 o 
  -6   2  10     1937.97     2254.37     59.54 o 
  -4   2  10    28167.62    33276.39    428.99 o 
  -2   2  10    21547.08    25463.96    312.01 o 
   0   2  10      130.09       58.33      5.22 o 
   2   2  10        9.16       -1.52      3.87 o 
   4   2  10     6420.12     6502.30     76.90 o 
   6   2  10    13322.89    13693.11    170.41 o 
   8   2  10     4540.58     4616.64     58.17 o 
  10   2  10      296.29      281.53     11.58 o 
  12   2  10       43.45       10.24      5.89 o 
  14   2  10        0.26        7.89      5.99 o 
  16   2  10      431.34      398.17     15.98 o 
  18   2  10        7.46       -6.74      6.74 o 
  20   2  10      645.23      666.04     21.18 o 
  22   2  10       32.75       42.22     10.83 o 
  24   2  10        4.04       -7.00     13.41 o 
  26   2  10      776.15      849.90     38.24 o 
  28   2  10      195.91      169.89     22.10 o 
 -41   3  10       26.39        4.40     15.45 o 
 -39   3  10        2.95       -3.02     13.43 o 
 -37   3  10       38.84       24.61     12.47 o 
 -35   3  10       51.11       64.52     13.11 o 
 -33   3  10     1355.79     1521.26     54.29 o 
 -31   3  10      620.10      603.42     28.77 o 
 -29   3  10     1419.73     1338.58     36.08 o 
 -27   3  10        4.28        2.58      7.85 o 
 -25   3  10      125.36      103.90      9.81 o 
 -23   3  10      390.41      359.75     27.63 o 
 -21   3  10        1.70        0.34      5.65 o 
 -19   3  10       89.99       95.87      8.02 o 
 -17   3  10      728.38      682.67     18.73 o 
 -15   3  10      557.97      631.51     28.74 o 
 -13   3  10      126.36      115.89     13.33 o 
 -11   3  10       26.83       41.94      9.79 o 
  -9   3  10        0.01       -7.18      7.18 o 
  -7   3  10      214.82      291.03     17.64 o 
  -5   3  10      519.38      320.70     27.60 o 
  -3   3  10      262.45      308.48     26.59 o 
  -1   3  10       29.71       36.00      9.09 o 
   1   3  10      147.60      176.12     15.36 o 
   3   3  10       79.60       84.76      7.92 o 
   5   3  10      145.86      231.47     14.41 o 
   7   3  10     3155.51     3062.51     71.21 o 
   9   3  10     1446.84     1492.82     34.99 o 
  11   3  10      782.80      748.50     20.29 o 
  13   3  10      204.59      166.99     11.64 o 
  15   3  10      292.00      288.89     15.18 o 
  17   3  10      205.83      203.86     15.56 o 
  19   3  10        3.18        0.42      8.78 o 
  21   3  10       67.59       68.34     15.98 o 
  23   3  10        8.18       16.22     14.30 o 
  25   3  10       60.98       34.76     16.64 o 
  27   3  10      342.44      320.20     27.25 o 
 -40   4  10       88.66       73.13     18.94 o 
 -38   4  10      288.23      314.92     30.43 o 
 -36   4  10      560.84      669.39     30.43 o 
 -34   4  10      132.88      105.70     15.67 o 
 -32   4  10        6.06      -10.78     10.78 o 
 -30   4  10      112.25       62.83     12.38 o 
 -28   4  10      697.08      641.38     25.41 o 
 -26   4  10     1368.64     1169.81     39.30 o 
 -24   4  10      190.49      245.62     17.49 o 
 -22   4  10      212.03      183.28     14.38 o 
 -20   4  10      461.02      486.66     26.57 o 
 -18   4  10      786.76      678.11     47.86 o 
 -16   4  10        0.00        1.16     13.00 o 
 -14   4  10     1783.15     1740.85     51.17 o 
 -12   4  10      403.92      343.16     30.24 o 
 -10   4  10      307.43      386.31     21.58 o 
  -8   4  10     5119.35     5016.89    109.86 o 
  -6   4  10     1322.60     1608.71     47.10 o 
  -4   4  10       99.62      104.77     15.90 o 
   0   4  10     1195.75     1085.60     47.21 o 
   2   4  10      263.12      239.32     17.33 o 
   4   4  10      525.42      609.25     26.05 o 
   6   4  10      685.68      634.86     27.76 o 
   8   4  10      863.70      842.07     32.37 o 
  10   4  10       12.22       13.67     10.20 o 
  12   4  10     1501.99     1503.65     36.93 o 
  14   4  10      276.67      241.49     16.83 o 
  16   4  10       60.49       48.42      9.95 o 
  18   4  10      348.90      238.14     16.96 o 
  20   4  10      250.13      227.46     17.91 o 
  22   4  10        1.01       -8.27     11.51 o 
  24   4  10       11.52       21.94     15.84 o 
  26   4  10      475.80      482.18     35.69 o 
 -39   5  10      100.00      123.03     20.54 o 
 -37   5  10      644.27      741.80     33.30 o 
 -35   5  10      277.03      350.78     24.46 o 
 -33   5  10     5174.62     5510.96    131.60 o 
 -31   5  10      678.69      706.37     36.58 o 
 -29   5  10     2265.65     2345.38     66.92 o 
 -27   5  10      775.15      697.56     56.09 o 
 -25   5  10     2209.14     2088.06     95.91 o 
 -23   5  10     1340.46     1247.53     69.94 o 
 -21   5  10     2718.73     2712.64     75.61 o 
 -19   5  10    10773.69    10353.01    213.42 o 
 -17   5  10     2476.45     2481.29     69.66 o 
 -15   5  10        5.48       26.81     13.00 o 
 -13   5  10       91.46      117.57     24.81 o 
 -11   5  10    23771.64    22371.28    424.59 o 
  -9   5  10     3669.25     3806.63     91.65 o 
  -7   5  10     6587.73     6637.91    142.02 o 
  -5   5  10      919.72      955.63     35.38 o 
  -3   5  10      212.67      148.09     25.72 o 
  -1   5  10      817.27      859.41     31.93 o 
   1   5  10     4938.65     4806.61    167.43 o 
   3   5  10      229.45      194.44     33.35 o 
   5   5  10      273.65      325.70     43.80 o 
   7   5  10     3735.99     3603.08    139.52 o 
   9   5  10     1897.37     1762.35     87.91 o 
  11   5  10       34.69       12.28     13.23 o 
  13   5  10       73.21       60.60     15.08 o 
  15   5  10      597.67      565.79     23.94 o 
  17   5  10      202.53      196.89     15.09 o 
  19   5  10      282.24      305.86     18.95 o 
  21   5  10     1326.59     1270.73     59.26 o 
  23   5  10        0.00      -12.15     19.92 o 
  25   5  10      364.73      383.51     29.60 o 
 -36   6  10      255.82      254.34     29.72 o 
 -34   6  10     1766.42     2080.65     69.87 o 
 -32   6  10      136.67      165.95     40.11 o 
 -30   6  10     2889.54     2846.19    129.14 o 
 -28   6  10      175.96      234.56     40.41 o 
 -26   6  10     9587.88     9866.57    308.06 o 
 -24   6  10     3886.62     3769.21    146.43 o 
 -22   6  10      279.64      344.97     43.75 o 
 -20   6  10     2069.55     2035.74    103.14 o 
 -18   6  10    11140.09    10996.63    238.47 o 
 -16   6  10    12152.16    12253.96    345.80 o 
 -14   6  10    11883.57    11428.59    234.73 o 
 -12   6  10    51877.35    51525.71    947.75 o 
 -10   6  10    30906.94    31507.80   1112.74 o 
  -8   6  10      113.56      347.71     87.71 o 
  -6   6  10      715.38      764.29     34.96 o 
  -4   6  10    12638.54    12355.98    247.45 o 
  -2   6  10    10806.55    10712.14    496.83 o 
   0   6  10     3658.69     3781.23    146.21 o 
   2   6  10      364.70      314.55     43.47 o 
   4   6  10      492.46      363.04     47.62 o 
   6   6  10     5146.93     4831.26    177.71 o 
   8   6  10     5444.35     5170.15    186.42 o 
  10   6  10      138.73      180.14     38.45 o 
  12   6  10      379.87      297.49     44.96 o 
  14   6  10      805.71      842.35     66.48 o 
  16   6  10        0.05      -10.13     10.13 o 
  18   6  10     1563.65     1551.50     46.88 o 
  20   6  10       32.91       10.26     11.04 o 
  22   6  10       55.10       45.82     16.39 o 
 -35   7  10       44.72       55.22     36.49 o 
 -33   7  10     1419.03     1602.36    100.34 o 
 -31   7  10       14.27       19.98     31.92 o 
 -29   7  10     2037.04     2214.72    114.50 o 
 -27   7  10       54.42      104.56     35.44 o 
 -25   7  10      576.45      637.00     57.92 o 
 -23   7  10        0.43       -3.97     21.40 o 
 -21   7  10     5169.96     5154.96    184.55 o 
 -19   7  10     1896.77     1855.67     63.79 o 
 -17   7  10      153.75      159.25     22.47 o 
 -15   7  10       47.03       66.06     16.96 o 
 -13   7  10      424.36      469.46     31.01 o 
 -11   7  10     1467.39     1558.49     55.91 o 
  -9   7  10     1345.45     1278.93     48.81 o 
  -7   7  10     2873.14     2820.09     78.77 o 
  -5   7  10      241.95      178.63     33.16 o 
  -3   7  10      104.29      132.53     18.19 o 
  -1   7  10     5055.36     4931.30    180.79 o 
   1   7  10      387.78      395.93     48.71 o 
   3   7  10        0.76       -5.16     21.21 o 
   5   7  10      156.13      183.21     37.60 o 
   7   7  10     3898.37     3680.65    151.55 o 
   9   7  10     2025.55     1995.83    106.70 o 
  11   7  10      351.71      359.50     52.61 o 
  13   7  10       27.38        0.75     24.14 o 
  15   7  10     1227.24     1222.31     59.57 o 
  17   7  10      157.20      158.77     28.97 o 
  19   7  10      236.46      227.49     32.07 o 
  21   7  10      255.16      242.14     23.95 o 
 -32   8  10        5.13      -17.92     28.41 o 
 -30   8  10        5.30       10.44     29.86 o 
 -28   8  10      208.91      279.56     49.35 o 
 -26   8  10        2.03       35.73     28.01 o 
 -24   8  10      357.63      358.31     52.89 o 
 -22   8  10      484.12      551.40     57.08 o 
 -20   8  10      331.30      357.42     47.65 o 
 -18   8  10     1967.52     1884.58     95.85 o 
 -16   8  10        3.38       25.28     15.80 o 
 -14   8  10      440.32      485.13     33.46 o 
 -12   8  10      801.75      700.65     46.74 o 
 -10   8  10      915.81      962.89     44.21 o 
  -8   8  10      118.34      133.69     21.47 o 
  -6   8  10     1667.98     1719.66     60.44 o 
  -4   8  10       41.19       23.04     24.90 o 
  -2   8  10     1355.49     1406.58     85.87 o 
   0   8  10       86.28       40.51     26.99 o 
   2   8  10       21.39       25.25     25.70 o 
   4   8  10      988.58      869.69     68.96 o 
   6   8  10      256.51      210.58     42.09 o 
   8   8  10      251.83      264.05     47.51 o 
  10   8  10      228.53      220.35     45.69 o 
  12   8  10      269.91      258.61     34.37 o 
  14   8  10       88.34       55.90     24.12 o 
  16   8  10      942.92      942.69     55.27 o 
  18   8  10     1001.33     1097.47     60.37 o 
 -29   9  10       60.95       57.83     33.84 o 
 -27   9  10       35.27       83.61     36.14 o 
 -25   9  10       48.14       64.26     31.39 o 
 -23   9  10     1308.66     1341.12     88.15 o 
 -21   9  10      145.04      147.55     37.27 o 
 -19   9  10     1071.36     1210.11     80.46 o 
 -17   9  10      159.18      192.57     39.36 o 
 -15   9  10      154.55      205.94     38.21 o 
 -13   9  10       27.97       52.42     19.26 o 
 -11   9  10     1171.84     1318.77     56.15 o 
  -9   9  10      154.17      176.91     49.57 o 
  -7   9  10      231.96      230.92     27.45 o 
  -5   9  10      504.00      512.04     60.88 o 
  -3   9  10       64.80       76.48     32.60 o 
  -1   9  10      468.65      480.71     59.25 o 
   1   9  10       95.02      129.74     36.83 o 
   3   9  10      243.42      258.78     47.47 o 
   5   9  10      223.14      213.34     45.12 o 
   7   9  10        0.85       20.57     28.14 o 
   9   9  10      162.59      121.52     40.85 o 
  11   9  10      796.12      764.19     51.67 o 
  13   9  10        0.89       -0.66     20.77 o 
  15   9  10       33.24       44.86     23.97 o 
 -24  10  10        0.17       -3.22     27.93 o 
 -22  10  10        5.26       26.94     29.62 o 
 -20  10  10      238.19      245.22     47.99 o 
 -18  10  10        0.47       50.44     31.67 o 
 -16  10  10      281.10      333.52     50.05 o 
 -14  10  10      227.90      286.67     46.68 o 
 -12  10  10      599.22      737.24     44.95 o 
 -10  10  10        2.41       17.44     18.09 o 
  -8  10  10        1.42       24.57     26.40 o 
  -6  10  10       10.90       19.19     27.50 o 
  -4  10  10      311.71      453.90     59.43 o 
  -2  10  10        0.62       -6.74     22.89 o 
   0  10  10       35.00       54.72     33.43 o 
   2  10  10       83.93       72.81     34.81 o 
   4  10  10       95.17      110.13     38.94 o 
   6  10  10      547.04      612.86     72.47 o 
   8  10  10      107.11      119.68     29.38 o 
  10  10  10       18.15       31.33     24.13 o 
 -19  11  10      222.35      246.82     50.48 o 
 -17  11  10      189.25      139.67     40.77 o 
 -15  11  10       60.59       42.92     31.43 o 
 -13  11  10       56.07       70.34     32.51 o 
  -9  11  10       72.36      137.47     40.75 o 
  -7  11  10      513.87      658.92     75.19 o 
  -5  11  10      199.48      271.82     53.58 o 
  -3  11  10      270.28      416.31     61.21 o 
  -1  11  10     1190.89     1287.71     94.87 o 
   1  11  10       18.92      -24.07     29.37 o 
   3  11  10       51.59        8.28     31.57 o 
 -41   1  11      631.85      638.03     25.45 o 
 -39   1  11       93.34       95.91     13.01 o 
 -37   1  11      918.00      982.00     37.77 o 
 -35   1  11      467.20      422.76     22.63 o 
 -33   1  11       18.12        9.68      6.59 o 
 -31   1  11       15.99        5.99      5.92 o 
 -29   1  11      336.26      318.96     11.72 o 
 -27   1  11       60.99       30.14      5.86 o 
 -25   1  11        0.72       -4.63      4.63 o 
 -23   1  11       15.95       11.92      4.56 o 
 -21   1  11      222.97      191.65      8.90 o 
 -19   1  11    14997.82    16014.86    161.86 o 
 -17   1  11       32.76       16.05      3.55 o 
 -15   1  11     1737.71     1803.08     32.73 o 
 -13   1  11       26.09       45.77      3.89 o 
 -11   1  11      976.10      982.23     15.81 o 
  -9   1  11    13459.86    16342.82    162.76 o 
  -7   1  11     4129.90     5017.76     59.61 o 
  -5   1  11     4319.43     5563.14     57.53 o 
  -3   1  11    11860.41    13482.40    125.29 o 
  -1   1  11        3.28       18.61      5.20 o 
   1   1  11      288.53      287.51      8.25 o 
   3   1  11     6168.01     6304.00     62.67 o 
   5   1  11     3911.97     4033.49     43.11 o 
   7   1  11       14.34       28.37      4.27 o 
   9   1  11      397.02      347.49     10.69 o 
  11   1  11     3385.72     2963.14     40.64 o 
  13   1  11     1308.58     1238.79     23.07 o 
  15   1  11     1517.37     1407.34     27.58 o 
  17   1  11      353.05      362.57     20.97 o 
  19   1  11     1189.89     1194.26     33.24 o 
  21   1  11      277.88      290.23     19.55 o 
  23   1  11     2656.06     3025.18     68.52 o 
  25   1  11      582.24      615.82     26.56 o 
  27   1  11      104.92       62.61     35.44 o 
 -42   2  11      565.15      695.94     52.80 o 
 -40   2  11     1745.27     1823.77     56.02 o 
 -38   2  11      160.39      129.43     27.37 o 
 -36   2  11      685.51      680.48     28.01 o 
 -34   2  11      231.97      209.98     13.41 o 
 -32   2  11     4230.84     4227.86     64.94 o 
 -30   2  11      333.03      319.45     16.17 o 
 -28   2  11     2420.59     2143.69     34.69 o 
 -26   2  11      645.10      587.74     16.70 o 
 -24   2  11      729.52      557.74     12.45 o 
 -22   2  11      581.49      501.19     11.23 o 
 -20   2  11      171.08      192.81      7.33 o 
 -18   2  11      269.57      253.96     16.99 o 
 -16   2  11     4825.40     5089.00     72.01 o 
 -14   2  11     1388.98     1071.16     17.48 o 
 -12   2  11      138.82      146.27      7.50 o 
 -10   2  11        2.96       19.37      5.78 o 
  -8   2  11     3768.03     4406.03     67.07 o 
  -6   2  11    14122.75    14490.48    160.11 o 
  -4   2  11    12476.24    13259.35    166.82 o 
  -2   2  11     7146.60     8131.08     93.42 o 
   0   2  11     2970.31     3229.19     41.72 o 
   2   2  11     1909.14     1774.96     26.35 o 
   4   2  11    23005.79    22544.41    279.94 o 
   6   2  11      445.19      416.11     14.19 o 
   8   2  11     1835.27     1837.64     29.16 o 
  10   2  11      474.87      396.52     13.49 o 
  12   2  11      863.41      712.40     17.84 o 
  14   2  11      394.78      357.61     14.87 o 
  16   2  11       69.80       57.13      8.83 o 
  18   2  11       48.42       51.21      9.00 o 
  20   2  11        9.34      -10.30     10.30 o 
  22   2  11     2428.89     2332.64     64.07 o 
  24   2  11       54.48       54.91     23.35 o 
  26   2  11      416.07      337.54     27.09 o 
 -41   3  11        4.34        6.36     14.91 o 
 -39   3  11      150.48      145.89     20.02 o 
 -37   3  11       55.59       76.83     14.41 o 
 -35   3  11      134.79      104.58     14.66 o 
 -33   3  11     4880.26     4900.03     89.97 o 
 -31   3  11     2962.90     3129.36     65.87 o 
 -29   3  11     3693.70     3764.98     70.89 o 
 -27   3  11      758.47      662.48     20.94 o 
 -25   3  11     3027.07     3217.96     57.93 o 
 -23   3  11      175.47      128.69     10.23 o 
 -21   3  11    18396.33    17976.30    228.17 o 
 -19   3  11      981.42     1202.13     27.58 o 
 -17   3  11     3087.29     3041.40     76.39 o 
 -15   3  11     1042.83      868.49     25.38 o 
 -13   3  11    10626.07    11724.11    362.80 o 
 -11   3  11      267.36      493.52     36.90 o 
  -9   3  11     1310.00     1412.27     41.63 o 
  -7   3  11     2594.84     2181.30     74.06 o 
  -5   3  11      704.73      856.94     61.09 o 
  -3   3  11    10610.04    10488.22    159.57 o 
  -1   3  11        0.31        2.78      5.32 o 
   1   3  11      927.16      783.07     21.35 o 
   3   3  11     7309.28     7133.18    137.34 o 
   5   3  11     2746.46     2665.50     49.78 o 
   7   3  11    16397.83    17104.28    248.45 o 
   9   3  11      260.19      246.42     12.79 o 
  11   3  11     2055.52     1963.11     36.68 o 
  13   3  11     2021.39     1935.96     37.39 o 
  15   3  11     3725.33     3753.83     68.27 o 
  17   3  11       40.89       25.71      9.96 o 
  19   3  11      423.76      366.90     20.40 o 
  21   3  11       49.87       41.71     12.22 o 
  23   3  11      430.57      428.59     29.87 o 
  25   3  11      109.94       84.69     18.27 o 
 -40   4  11      571.99      691.39     37.23 o 
 -38   4  11       36.73       16.92     13.77 o 
 -36   4  11      647.96      582.96     33.71 o 
 -34   4  11      164.36      170.36     21.36 o 
 -32   4  11     6937.79     7122.81    121.46 o 
 -30   4  11        9.35        6.67      9.97 o 
 -28   4  11     1561.11     1419.92     37.24 o 
 -26   4  11       22.11       -7.72     13.23 o 
 -24   4  11      279.61      286.65     18.01 o 
 -22   4  11     2053.51     1959.91     74.55 o 
 -20   4  11      226.90      245.49     27.64 o 
 -18   4  11     1875.02     2010.82     96.99 o 
 -16   4  11        7.03       30.37     10.89 o 
 -14   4  11      337.72      371.73     45.94 o 
 -12   4  11      460.21      389.88     38.86 o 
 -10   4  11     5631.66     5831.69    264.98 o 
  -8   4  11     4186.94     4704.38    104.82 o 
  -2   4  11    16968.30    18024.02    355.75 o 
   0   4  11      944.69     1135.66     39.97 o 
   2   4  11     3240.81     3268.83    109.48 o 
   4   4  11     7393.62     7245.03    144.39 o 
   6   4  11       45.16       47.94     11.81 o 
   8   4  11     1251.81     1147.51     38.82 o 
  10   4  11      894.77      912.80     35.17 o 
  12   4  11     3718.63     3516.95     66.80 o 
  14   4  11     1297.37     1165.99     33.50 o 
  16   4  11      280.84      240.52     14.09 o 
  18   4  11       13.40       15.22     10.23 o 
  20   4  11      772.05      793.74     29.71 o 
  22   4  11     1841.40     1856.24     48.64 o 
  24   4  11      135.01      170.96     25.97 o 
 -39   5  11        0.47       -0.83     14.55 o 
 -37   5  11      252.12      272.03     23.12 o 
 -35   5  11       19.39       25.03     13.86 o 
 -33   5  11        3.86       20.15     17.10 o 
 -31   5  11      318.29      322.53     47.90 o 
 -29   5  11     2832.96     2981.12    109.31 o 
 -27   5  11     1046.64     1108.26     68.99 o 
 -25   5  11     6081.28     5705.24    192.44 o 
 -23   5  11      369.62      357.57     27.39 o 
 -21   5  11     5025.63     5037.24    119.23 o 
 -19   5  11     4131.52     4000.08     99.19 o 
 -17   5  11     3249.47     3231.56    102.05 o 
 -15   5  11     3639.06     3734.10    181.55 o 
 -13   5  11    15340.49    15388.66    301.62 o 
 -11   5  11     4787.59     5203.59    141.57 o 
  -9   5  11    13591.00    13736.43    270.90 o 
  -7   5  11     5357.69     5421.17    120.96 o 
  -5   5  11     1234.23     1089.77     38.34 o 
  -3   5  11      546.77      606.55     27.98 o 
  -1   5  11     4336.66     4346.58     99.20 o 
   1   5  11     1088.43      897.44     59.05 o 
   3   5  11       49.26       28.73     21.20 o 
   5   5  11     3171.05     3005.04    124.15 o 
   7   5  11      407.95      407.91     47.93 o 
   9   5  11     1048.30     1038.60     38.37 o 
  11   5  11       53.35       34.17     16.39 o 
  13   5  11       38.53       14.37     10.35 o 
  15   5  11       56.93       39.53     11.25 o 
  17   5  11      308.36      297.66     18.32 o 
  19   5  11      801.25      878.44     37.52 o 
  21   5  11       57.40       57.23     16.79 o 
  23   5  11      310.18      267.50     25.41 o 
 -38   6  11      192.07      235.69     51.63 o 
 -36   6  11        1.68       26.86     22.30 o 
 -34   6  11      516.30      540.14     38.42 o 
 -32   6  11     1048.64     1030.77     78.03 o 
 -30   6  11      659.92      678.05     63.19 o 
 -28   6  11      745.62      763.11     63.33 o 
 -26   6  11     2198.38     2152.70    103.74 o 
 -24   6  11      995.99     1035.55     66.84 o 
 -22   6  11      772.67      740.23     41.55 o 
 -20   6  11     5378.89     5489.55    130.98 o 
 -18   6  11     4949.14     4679.19    115.25 o 
 -16   6  11     1317.62     1227.60     48.51 o 
 -14   6  11       97.80      193.48     33.34 o 
 -12   6  11     3825.34     3968.78    100.33 o 
 -10   6  11    11622.15    11719.36    239.18 o 
  -8   6  11       42.74       53.37     13.84 o 
  -6   6  11     1548.96     1572.51     51.88 o 
  -4   6  11     2341.65     2098.06     61.25 o 
  -2   6  11     4581.39     4422.14    162.81 o 
   0   6  11        8.60        9.95     18.42 o 
   2   6  11     3297.99     3047.26    129.36 o 
   4   6  11     1702.06     1482.43     83.74 o 
   6   6  11      692.12      602.62     58.69 o 
   8   6  11      312.90      328.34     47.43 o 
  10   6  11       55.45       50.32     28.33 o 
  12   6  11     3426.57     3254.15    138.09 o 
  14   6  11      278.86      274.85     45.20 o 
  16   6  11      114.02       97.48     16.23 o 
  18   6  11      134.51      111.46     17.50 o 
  20   6  11      651.11      685.20     34.73 o 
  22   6  11      361.20      329.59     37.74 o 
 -35   7  11      273.98      272.71     52.75 o 
 -33   7  11       24.38       33.54     35.03 o 
 -31   7  11       19.22       16.99     27.86 o 
 -29   7  11     1074.84     1182.83     81.78 o 
 -27   7  11        0.26       30.47     26.79 o 
 -25   7  11     4360.95     4388.67    169.52 o 
 -23   7  11       16.38        5.21     23.98 o 
 -21   7  11      754.26      676.97     55.37 o 
 -19   7  11     1226.56     1283.86     52.87 o 
 -17   7  11      306.92      339.37     30.34 o 
 -15   7  11     1050.92     1167.94     48.92 o 
 -13   7  11      948.52      923.96     42.88 o 
 -11   7  11     6020.75     5917.63    138.58 o 
  -9   7  11       12.25       17.47     14.94 o 
  -7   7  11      397.32      343.95     51.74 o 
  -5   7  11      312.83      314.17     26.03 o 
  -3   7  11      837.98      681.14     57.48 o 
  -1   7  11       11.96        7.70     21.69 o 
   1   7  11        0.80       -6.13     18.17 o 
   3   7  11       88.82       82.84     29.45 o 
   5   7  11     3262.63     2999.63    133.67 o 
   7   7  11     1428.83     1327.09     83.60 o 
   9   7  11      350.90      313.36     49.00 o 
  11   7  11       54.64       51.20     29.51 o 
  13   7  11       40.20      -13.09     26.50 o 
  15   7  11      961.26      878.06     51.72 o 
  17   7  11      436.13      371.79     43.95 o 
  19   7  11        8.95      -18.97     18.97 o 
 -32   8  11     3198.31     3429.74    159.44 o 
 -30   8  11      126.63      201.80     45.77 o 
 -28   8  11       47.23       44.44     31.11 o 
 -26   8  11       60.23       49.08     29.39 o 
 -24   8  11      506.50      495.30     58.07 o 
 -22   8  11      649.26      684.24     61.92 o 
 -20   8  11      163.66      120.88     33.08 o 
 -18   8  11        3.53       -0.65     14.71 o 
 -16   8  11        3.36       17.12     16.32 o 
 -14   8  11      729.20      829.97     43.48 o 
 -12   8  11       50.61       58.17     18.28 o 
 -10   8  11      563.47      571.17     35.37 o 
  -8   8  11     1165.77     1254.61     50.82 o 
  -6   8  11     2908.50     3020.18     85.93 o 
  -4   8  11     1309.32     1347.14     83.53 o 
  -2   8  11     2172.05     2192.45    110.67 o 
   0   8  11     1755.55     1606.80     95.42 o 
   2   8  11      338.17      379.64     53.06 o 
   4   8  11     1415.49     1375.25     87.82 o 
   6   8  11      132.97      102.22     34.39 o 
   8   8  11      186.53      138.35     39.75 o 
  10   8  11      221.49      201.76     43.20 o 
  12   8  11      456.35      585.35     69.77 o 
  14   8  11      288.47      337.64     39.11 o 
  16   8  11      188.03      116.65     28.30 o 
 -29   9  11     1010.36     1066.81     83.04 o 
 -27   9  11      477.05      469.79     62.66 o 
 -25   9  11      390.67      405.42     56.87 o 
 -23   9  11      437.85      455.42     59.71 o 
 -21   9  11     2570.69     2471.77    120.41 o 
 -19   9  11      488.30      708.53     62.97 o 
 -17   9  11       94.33      101.55     32.50 o 
 -15   9  11      856.08      871.30    113.14 o 
 -13   9  11     1947.23     2103.52     73.71 o 
 -11   9  11      267.04      244.42     35.54 o 
  -9   9  11      253.54      332.78     32.58 o 
  -7   9  11     1385.81     1481.94     90.18 o 
  -5   9  11      187.40      165.44     40.50 o 
  -3   9  11     3785.69     3462.53    152.65 o 
  -1   9  11       17.13       37.43     30.40 o 
   1   9  11        0.88       -6.90     25.64 o 
   3   9  11      868.82      827.31     70.71 o 
   5   9  11      808.55      784.84     70.83 o 
   7   9  11     1871.61     2024.71    114.78 o 
   9   9  11      168.94      135.26     40.26 o 
  11   9  11      300.78      321.45     39.54 o 
  13   9  11      182.04      214.76     53.45 o 
 -24  10  11        2.36       19.04     29.82 o 
 -22  10  11     1299.38     1411.44     94.09 o 
 -20  10  11     1129.78     1165.62     84.03 o 
 -18  10  11     1151.27     1176.27     82.03 o 
 -16  10  11      465.22      375.14     52.39 o 
 -14  10  11      473.47      463.75     55.47 o 
 -12  10  11      293.55      364.04     85.27 o 
 -10  10  11     2600.07     2749.85    134.06 o 
  -8  10  11      472.38      485.17     61.40 o 
  -6  10  11      684.21      732.89     70.00 o 
  -4  10  11     2225.72     2287.36    121.54 o 
  -2  10  11     3242.37     3434.96    156.69 o 
   0  10  11       15.63       73.09     35.24 o 
   2  10  11      407.36      475.64     64.61 o 
   4  10  11     4060.96     3899.97    174.54 o 
   6  10  11      971.03      877.28     78.54 o 
   8  10  11      338.97      446.08     47.22 o 
 -17  11  11      334.72      339.18     54.24 o 
 -15  11  11       26.07       21.00     29.91 o 
 -11  11  11      385.86      368.72     57.84 o 
  -9  11  11      170.10      213.55     48.85 o 
  -7  11  11      713.82      810.23     75.65 o 
  -5  11  11     1223.44     1119.96     89.24 o 
  -3  11  11      752.63      907.21     82.30 o 
  -1  11  11      207.47      246.34     51.17 o 
   1  11  11      232.61      224.15     51.41 o 
 -42   0  12       55.84      109.35     25.79 o 
 -40   0  12      874.04     1017.68     55.54 o 
 -38   0  12     2403.97     2627.19     63.67 o 
 -36   0  12     3162.16     3291.68     74.06 o 
 -34   0  12      559.92      671.04     56.71 o 
 -32   0  12      165.14      139.00     12.77 o 
 -30   0  12       21.17       10.48      8.59 o 
 -28   0  12       41.48       55.18     14.98 o 
 -26   0  12    22644.77    21854.80    312.62 o 
 -24   0  12    11478.08    10953.84    163.14 o 
 -18   0  12     1015.69     1145.17     32.37 o 
 -16   0  12    15987.90    16609.50    236.41 o 
 -14   0  12      278.33      298.87     17.01 o 
 -12   0  12    37901.13    41796.25    577.09 o 
 -10   0  12     9708.32     9274.34    165.07 o 
  -8   0  12     4614.17     5670.21     86.40 o 
  -6   0  12    16240.96    18374.18    323.27 o 
  -4   0  12    55723.86    63587.14   1087.55 o 
  -2   0  12    80903.67    86239.63   1470.10 o 
   0   0  12     4155.93     4931.90     84.09 o 
   2   0  12      808.53      647.57     57.78 o 
   4   0  12      759.00      846.30     21.90 o 
   6   0  12     3909.74     3732.62     54.68 o 
   8   0  12     4764.46     4613.05     74.56 o 
  10   0  12       29.50        8.41      6.76 o 
  12   0  12     1355.81     1020.82     27.20 o 
  14   0  12      127.87       93.85     13.42 o 
  16   0  12     1162.74     1272.99     39.28 o 
  18   0  12     6244.61     6103.42    120.00 o 
  20   0  12      855.64      862.48     69.75 o 
  22   0  12       18.11       16.96     21.93 o 
  24   0  12     1068.48     1238.39     66.29 o 
  26   0  12       27.78      -16.03     21.69 o 
 -43   1  12     1249.92     1384.08     46.39 o 
 -41   1  12        6.30       -2.95     13.90 o 
 -39   1  12      380.90      390.67     20.55 o 
 -37   1  12      276.47      260.21     17.00 o 
 -35   1  12     1873.64     2057.84     34.28 o 
 -33   1  12     1005.82      965.70     21.46 o 
 -31   1  12     5525.54     5149.23     61.51 o 
 -29   1  12      549.37      524.38     14.07 o 
 -27   1  12     2952.40     2774.65     36.98 o 
 -25   1  12     5771.54     5448.25     62.20 o 
 -23   1  12     2789.99     2580.74     33.71 o 
 -21   1  12    10804.04    10340.47    108.28 o 
 -19   1  12        0.31       13.66      4.20 o 
 -17   1  12    15277.59    15056.96    152.18 o 
 -15   1  12      375.79      401.64     14.48 o 
 -13   1  12      431.27      522.04     10.66 o 
 -11   1  12     4140.01     4664.10     54.83 o 
  -9   1  12     1177.54     1362.82     18.93 o 
  -7   1  12     2868.38     4213.39     46.71 o 
  -5   1  12      256.54      370.52      8.16 o 
  -3   1  12     2316.52     2286.76     26.20 o 
  -1   1  12      366.38      464.67      9.68 o 
   1   1  12      675.60      528.86     11.27 o 
   3   1  12      636.29      675.09     12.42 o 
   5   1  12     1058.67      955.16     14.41 o 
   7   1  12       41.47       34.54      8.31 o 
   9   1  12     5040.37     4811.60     55.51 o 
  11   1  12     4109.14     3849.00     50.32 o 
  13   1  12     2562.61     2543.30     37.38 o 
  15   1  12       22.36       13.83      6.67 o 
  17   1  12     1680.82     1777.61     41.02 o 
  19   1  12     4534.07     4586.15     80.68 o 
  21   1  12       79.34       66.12     12.88 o 
  23   1  12       17.02        2.35     11.74 o 
  25   1  12       45.52       30.63     13.06 o 
 -42   2  12      187.56      206.49     22.46 o 
 -40   2  12      345.60      334.15     41.16 o 
 -38   2  12      369.77      433.67     49.19 o 
 -36   2  12        0.29       -7.28     15.86 o 
 -34   2  12     2438.81     2562.91     45.55 o 
 -32   2  12     1778.87     1763.97     34.80 o 
 -30   2  12       14.08       19.89      6.42 o 
 -28   2  12     7791.33     7415.49     91.60 o 
 -26   2  12     6503.95     6252.89     69.64 o 
 -24   2  12      674.62      634.84     13.49 o 
 -22   2  12       72.09       96.00      5.59 o 
 -20   2  12    17862.41    18444.73    184.97 o 
 -18   2  12    10404.04    12360.53    135.44 o 
 -16   2  12     7136.65     7063.43    168.77 o 
 -14   2  12     5225.87     5838.62     62.08 o 
 -12   2  12    24856.93    27538.20    271.65 o 
 -10   2  12        1.26       37.01      4.18 o 
  -8   2  12      231.24      234.82      6.41 o 
  -6   2  12      381.52      366.83      8.16 o 
  -4   2  12     7760.01     8461.82     97.33 o 
  -2   2  12     1326.47     1357.08     19.14 o 
   0   2  12     1862.36     1736.88     26.17 o 
   2   2  12       28.67        6.51      4.14 o 
   4   2  12        7.55       10.70      5.85 o 
   6   2  12     1536.79     1576.27     26.38 o 
   8   2  12    10615.10    10578.92    122.30 o 
  10   2  12     3586.93     3522.76     48.71 o 
  12   2  12      595.48      490.52     16.89 o 
  14   2  12       43.18        9.23      7.32 o 
  16   2  12     1084.73     1054.56     25.73 o 
  18   2  12       35.58       19.94      8.69 o 
  20   2  12      575.34      657.94     24.87 o 
  22   2  12       56.51       27.97     14.78 o 
  24   2  12      343.74      332.68     26.66 o 
 -41   3  12       44.79       14.33     15.74 o 
 -39   3  12       22.04       30.06     13.18 o 
 -37   3  12      432.31      386.06     42.10 o 
 -35   3  12        3.12       -8.98     10.08 o 
 -33   3  12     1133.00     1160.90     40.77 o 
 -31   3  12        6.54       -9.85      9.85 o 
 -29   3  12      821.57      825.82     27.79 o 
 -27   3  12      215.80      175.87     12.53 o 
 -25   3  12       19.43       32.14      7.68 o 
 -23   3  12       13.90       18.03      7.03 o 
 -21   3  12     2467.11     2612.92     49.80 o 
 -19   3  12     2851.87     3180.49     75.66 o 
 -17   3  12        3.64        0.84      4.95 o 
 -15   3  12      919.26      956.22     20.77 o 
 -13   3  12      182.27      182.94     12.06 o 
 -11   3  12      725.97      784.71     22.20 o 
  -9   3  12       40.44       72.44      8.49 o 
  -7   3  12     3425.03     3479.79     71.32 o 
  -5   3  12      702.48      608.77     19.09 o 
  -3   3  12      724.35      754.55     21.58 o 
  -1   3  12      327.93      284.47     13.99 o 
   1   3  12       33.99       32.92      5.72 o 
   3   3  12     1089.80     1091.28     27.11 o 
   5   3  12     5081.99     4920.57     82.52 o 
   7   3  12      283.36      253.21     20.98 o 
   9   3  12      384.82      345.46     19.80 o 
  11   3  12       82.92       70.11      9.13 o 
  13   3  12       83.58       57.40      9.75 o 
  15   3  12       87.74       54.62     11.13 o 
  17   3  12      366.27      346.01     19.58 o 
  19   3  12        2.48        5.02     10.18 o 
  21   3  12      222.49      239.26     19.09 o 
  23   3  12        6.34      -13.76     13.76 o 
  25   3  12       24.79        9.58     15.62 o 
 -40   4  12        1.39       -2.42     17.66 o 
 -38   4  12      483.90      548.41     29.02 o 
 -36   4  12      160.36      202.93     19.29 o 
 -34   4  12        7.10       22.27     11.85 o 
 -32   4  12     1320.38     1402.08     44.33 o 
 -30   4  12        0.64        3.59     10.18 o 
 -28   4  12       61.85       85.83     12.64 o 
 -26   4  12     2621.60     2107.32     55.34 o 
 -24   4  12     1060.29      861.70     28.38 o 
 -22   4  12      193.97      198.87     16.64 o 
 -20   4  12      951.31      792.75     35.41 o 
 -18   4  12      791.34      676.67     32.05 o 
 -16   4  12     7332.13     7279.28    154.91 o 
 -14   4  12     2813.87     2799.26     72.48 o 
 -12   4  12     2119.44     1993.65     56.75 o 
 -10   4  12     3160.02     2960.74     74.26 o 
  -8   4  12      639.14      631.67    122.08 o 
  -4   4  12     1826.90     2203.73     75.01 o 
  -2   4  12    12636.04    12931.62    196.37 o 
   0   4  12       18.25       22.27      9.32 o 
   2   4  12      699.81      649.95     27.77 o 
   4   4  12     3453.00     3256.39     95.71 o 
   6   4  12       46.23       49.80     11.89 o 
   8   4  12     1144.82     1136.73     40.22 o 
  10   4  12       61.69       43.09     13.19 o 
  12   4  12        8.84        6.73     10.04 o 
  14   4  12      223.80      187.89     13.74 o 
  16   4  12     1305.16     1336.76     55.03 o 
  18   4  12      437.48      373.17     21.61 o 
  20   4  12       32.75       41.91     12.91 o 
  22   4  12       35.67        1.05     14.82 o 
  24   4  12       24.69       12.58     19.26 o 
 -39   5  12      882.95      924.93     67.74 o 
 -37   5  12      103.86       90.59     17.70 o 
 -35   5  12     1285.01     1535.85     45.71 o 
 -33   5  12      695.71      728.38     39.40 o 
 -31   5  12     4181.73     4373.96    104.96 o 
 -29   5  12      619.06      658.78     34.67 o 
 -27   5  12     2625.03     2615.87    113.67 o 
 -25   5  12      680.07      686.22     36.73 o 
 -23   5  12      967.56      996.36     75.50 o 
 -21   5  12     3443.86     2885.70     79.72 o 
 -19   5  12       16.11       51.18     14.04 o 
 -17   5  12     4993.02     4494.23    108.05 o 
 -15   5  12      360.99      366.81     27.87 o 
 -13   5  12       60.93       73.09     15.19 o 
 -11   5  12     1080.44     1033.95     40.36 o 
  -9   5  12        1.79       35.66     12.08 o 
  -7   5  12      679.75      747.90     32.51 o 
  -5   5  12       76.94       83.52     13.96 o 
  -3   5  12      334.66      287.01     41.61 o 
  -1   5  12       17.13       16.56     18.38 o 
   1   5  12      170.24      173.86     32.32 o 
   3   5  12      189.08      163.57     33.53 o 
   5   5  12      491.71      449.75     45.71 o 
   7   5  12     1000.42      853.78     63.19 o 
   9   5  12     4748.91     4623.08    105.49 o 
  11   5  12      917.22      902.57     38.12 o 
  13   5  12     2030.84     1880.73     45.41 o 
  15   5  12       10.13       -4.49     11.41 o 
  17   5  12      309.52      290.83     23.08 o 
  19   5  12     2050.31     2035.67     59.83 o 
  21   5  12       34.96       28.54     21.72 o 
 -38   6  12     1053.40     1219.67     55.09 o 
 -36   6  12      173.34      191.83     27.18 o 
 -34   6  12     2083.19     2328.02     73.81 o 
 -32   6  12      214.74      181.58     42.10 o 
 -30   6  12      304.91      419.33     54.43 o 
 -28   6  12     7559.62     7853.19    259.07 o 
 -26   6  12     4066.04     4214.72    159.83 o 
 -24   6  12      528.36      582.79     50.21 o 
 -22   6  12      265.25      313.50     28.81 o 
 -20   6  12    18692.51    18259.63    361.05 o 
 -18   6  12     5164.97     5149.15    127.68 o 
 -16   6  12     1764.49     1606.92     55.83 o 
 -14   6  12    28752.83    28243.60    625.05 o 
 -12   6  12    11148.80    10656.59    221.27 o 
 -10   6  12       75.85       76.66     16.42 o 
  -8   6  12        4.61       17.14     12.12 o 
  -6   6  12      485.61      551.53     29.53 o 
  -4   6  12     3444.01     3414.01     86.39 o 
  -2   6  12       54.74       33.75     21.75 o 
   0   6  12     6841.50     6475.88    220.31 o 
   2   6  12       80.24       43.98     27.40 o 
   4   6  12      737.13      539.73     52.47 o 
   6   6  12     2768.21     2430.65    114.92 o 
   8   6  12    17082.13    16736.53    487.57 o 
  10   6  12     2239.55     2161.40    109.44 o 
  12   6  12      543.40      482.33     57.26 o 
  14   6  12        8.69       -4.23     17.03 o 
  16   6  12      117.49      113.04     17.46 o 
  18   6  12      652.13      673.49     28.30 o 
  20   6  12     1095.87     1101.80     61.54 o 
 -35   7  12      221.90      276.67     53.76 o 
 -33   7  12     1676.87     1812.70    107.06 o 
 -31   7  12     1655.57     1629.38     98.29 o 
 -29   7  12      128.81      167.93     40.84 o 
 -27   7  12      263.48      313.63     46.88 o 
 -25   7  12     1178.78     1071.09     72.97 o 
 -23   7  12      381.07      424.36     51.13 o 
 -21   7  12      420.91      406.99     82.42 o 
 -19   7  12     1314.93     1314.71     62.40 o 
 -17   7  12     3756.09     3787.42    189.96 o 
 -15   7  12        8.33       21.72     14.90 o 
 -13   7  12      149.06      181.50     35.00 o 
 -11   7  12     3344.14     3307.08     91.99 o 
  -9   7  12     1523.05     1453.41     52.71 o 
  -7   7  12      692.38      665.48     56.36 o 
  -5   7  12      215.88      224.89     39.15 o 
  -3   7  12      231.50      280.77     43.55 o 
  -1   7  12     1848.29     1733.96     94.77 o 
   1   7  12      557.41      540.81     55.70 o 
   3   7  12       83.91       34.50     26.77 o 
   5   7  12      639.24      633.80     59.94 o 
   7   7  12      138.24      105.53     33.68 o 
   9   7  12     2567.72     2590.64    125.43 o 
  11   7  12      588.70      672.43     65.17 o 
  13   7  12      340.70      388.12     55.21 o 
  15   7  12      149.15      162.91     29.75 o 
  17   7  12       86.77      118.32     26.75 o 
  19   7  12     1297.30     1235.46     56.69 o 
 -32   8  12       28.64       33.44     34.54 o 
 -30   8  12      362.36      382.28     57.03 o 
 -28   8  12      216.78      216.01     43.82 o 
 -26   8  12     2676.75     2991.34    137.18 o 
 -24   8  12      869.91      801.20     65.37 o 
 -22   8  12      202.49      238.57     42.49 o 
 -20   8  12     1732.59     1721.62     92.57 o 
 -18   8  12        4.23        5.37     14.92 o 
 -16   8  12     1632.13     1687.68     63.49 o 
 -14   8  12      829.00      767.91     41.91 o 
 -12   8  12     3186.60     3181.21     91.70 o 
 -10   8  12      698.86      659.01     37.86 o 
  -8   8  12      376.71      379.98     30.66 o 
  -6   8  12      445.25      424.66     54.53 o 
  -4   8  12     2600.23     2446.70    119.97 o 
  -2   8  12     6759.23     6424.11    230.44 o 
   0   8  12      284.02      286.87     47.51 o 
   2   8  12      574.11      563.00     58.32 o 
   4   8  12       54.73       78.54     31.21 o 
   6   8  12      900.23      841.54     70.20 o 
   8   8  12      870.29      839.41     74.29 o 
  10   8  12        1.26       42.48     32.24 o 
  12   8  12       94.40       99.85     36.54 o 
  14   8  12        3.06      -17.64     17.64 o 
  16   8  12      601.65      587.74     46.97 o 
 -29   9  12      151.50      222.02     48.86 o 
 -27   9  12       62.76      109.82     39.07 o 
 -25   9  12       84.46      127.56     38.03 o 
 -23   9  12        5.28      -10.71     24.59 o 
 -21   9  12      212.49      260.90     45.40 o 
 -19   9  12        0.95       -0.48     24.17 o 
 -17   9  12      194.41      213.78     29.17 o 
 -15   9  12      460.79      479.32     39.99 o 
 -13   9  12       52.97       65.69     28.99 o 
 -11   9  12       59.86       54.96     19.25 o 
  -9   9  12      778.61      785.03     68.90 o 
  -7   9  12        8.18       21.68     26.53 o 
  -5   9  12        1.53      -12.93     22.09 o 
  -3   9  12        8.90        9.32     26.96 o 
  -1   9  12      547.83      552.71     65.85 o 
   1   9  12        6.03       42.57     30.15 o 
   3   9  12       37.01       51.40     29.90 o 
   5   9  12     1030.88      863.04     77.58 o 
   7   9  12     1152.01     1088.47     84.38 o 
   9   9  12      202.62      175.50     44.09 o 
  11   9  12      149.31      114.89     28.32 o 
 -24  10  12      250.67      286.54     52.13 o 
 -22  10  12       62.59       90.59     36.42 o 
 -20  10  12      269.61      388.67     55.58 o 
 -18  10  12        2.23       44.56     28.23 o 
 -16  10  12      712.00      750.15     64.41 o 
 -14  10  12      477.93      592.41     43.88 o 
 -12  10  12       14.17       26.30     23.42 o 
 -10  10  12       88.72      116.04     39.46 o 
  -8  10  12        3.76       -1.54     26.50 o 
  -6  10  12      397.92      524.72     67.27 o 
  -4  10  12      617.53      638.26     73.98 o 
  -2  10  12       90.78      136.09     39.56 o 
   0  10  12      166.24      180.98     45.88 o 
   2  10  12      385.85      409.44     62.97 o 
   4  10  12      306.17      351.59     58.80 o 
   6  10  12       74.32      105.64     42.49 o 
 -17  11  12      524.74      584.45     59.81 o 
 -15  11  12       61.06       62.84     31.39 o 
 -11  11  12      188.71      199.92     46.55 o 
  -9  11  12      369.29      434.44     63.32 o 
  -7  11  12       12.96       19.70     32.42 o 
  -5  11  12        6.33       14.28     31.40 o 
  -3  11  12      251.16      381.98     63.04 o 
  -1  11  12      154.89      198.13     50.28 o 
 -43   1  13      139.56      112.88     18.45 o 
 -41   1  13      284.49      329.02     29.21 o 
 -39   1  13      146.76      128.09     13.82 o 
 -37   1  13     1039.25     1113.75     28.90 o 
 -35   1  13        0.13       -6.21      6.21 o 
 -33   1  13      435.67      383.22     13.52 o 
 -31   1  13     2777.64     2626.31     36.88 o 
 -29   1  13      118.03      110.25      7.94 o 
 -27   1  13     6513.30     6207.73     70.64 o 
 -25   1  13      227.66      250.63     12.50 o 
 -23   1  13     4850.85     4715.02     54.81 o 
 -21   1  13      641.96      520.49     14.31 o 
 -19   1  13      288.43      250.86     11.79 o 
 -17   1  13     7829.74     8270.47     94.13 o 
 -15   1  13     1282.04     1472.67     20.95 o 
 -13   1  13     5581.87     5625.33     65.59 o 
 -11   1  13        0.51       15.39      4.49 o 
  -9   1  13      965.51     1327.78     19.01 o 
  -7   1  13     3254.46     3998.28     45.24 o 
  -5   1  13    34900.51    40332.36    365.38 o 
  -3   1  13     4551.77     4869.52     49.93 o 
  -1   1  13       49.87       22.00      3.94 o 
   1   1  13       35.97       33.68      6.19 o 
   3   1  13      165.34      155.03      7.08 o 
   5   1  13     1524.97     1409.35     21.18 o 
   7   1  13     3466.39     3579.39     40.27 o 
   9   1  13      983.06      866.36     18.47 o 
  11   1  13       18.38       14.34      6.08 o 
  13   1  13     1961.85     2130.59     33.35 o 
  15   1  13       12.94        9.27      8.03 o 
  17   1  13       55.85       43.36     11.45 o 
  19   1  13     1766.10     1687.99     41.47 o 
  21   1  13      911.34      979.90     31.64 o 
  23   1  13     1717.83     1870.76     52.32 o 
  25   1  13      133.34      134.55     25.90 o 
 -42   2  13     1118.63     1250.10     45.54 o 
 -40   2  13       72.36       41.30     24.60 o 
 -38   2  13      525.37      609.11     28.93 o 
 -36   2  13       60.65       37.69     12.19 o 
 -34   2  13      506.68      469.80     22.85 o 
 -32   2  13      304.40      300.84     24.43 o 
 -30   2  13      322.80      326.51     13.59 o 
 -28   2  13     1317.38     1117.29     23.10 o 
 -26   2  13      107.47      127.81      7.35 o 
 -24   2  13     7024.52     6506.17     71.40 o 
 -22   2  13       14.18       29.22      4.16 o 
 -20   2  13      572.72      418.79     31.86 o 
 -18   2  13     2909.01     3039.07     38.52 o 
 -16   2  13    14890.73    15275.99    154.03 o 
 -14   2  13     3388.70     3051.11     43.48 o 
 -12   2  13    19623.63    20437.90    203.55 o 
 -10   2  13      428.50      378.87     13.82 o 
  -8   2  13     2438.86     2312.42     31.87 o 
  -6   2  13     5331.11     5224.93     63.37 o 
  -4   2  13      534.75      531.36     10.88 o 
  -2   2  13     1862.15     1957.40     25.69 o 
   0   2  13       36.02       52.65      5.41 o 
   2   2  13      243.40      311.95     10.89 o 
   4   2  13     3190.36     3337.79     50.69 o 
   6   2  13     1142.54     1088.79     21.63 o 
   8   2  13       26.61       11.00      6.53 o 
  10   2  13        2.68        1.45      5.71 o 
  12   2  13     3675.59     3455.93     53.88 o 
  14   2  13     2121.18     1874.65     35.84 o 
  16   2  13     1242.19     1238.61     28.71 o 
  18   2  13       16.94        0.67      8.44 o 
  20   2  13     1671.66     1620.07     51.60 o 
  22   2  13      101.61       88.97     18.09 o 
  24   2  13      717.01      690.00     36.33 o 
 -41   3  13     2464.69     2521.72     70.39 o 
 -39   3  13      515.95      547.62     27.52 o 
 -37   3  13      526.70      627.10     28.33 o 
 -35   3  13      197.27      154.72     28.99 o 
 -33   3  13     1043.82     1039.59     33.62 o 
 -31   3  13     3865.86     3945.75     74.69 o 
 -29   3  13      582.24      488.11     31.16 o 
 -27   3  13     1001.50      998.51     26.04 o 
 -25   3  13     1829.86     1720.09     35.16 o 
 -23   3  13     4111.84     3791.00     59.42 o 
 -21   3  13     1476.61     1307.54     34.81 o 
 -19   3  13     1878.71     1983.84     81.74 o 
 -17   3  13      232.77      184.88     11.86 o 
 -15   3  13     8729.15     9629.11    126.68 o 
 -13   3  13    15797.00    15320.00    291.13 o 
 -11   3  13      721.92      848.84     45.10 o 
  -9   3  13     1930.84     2122.12     49.86 o 
  -7   3  13     1136.80     1040.44     30.42 o 
  -5   3  13    24615.41    25441.50    371.79 o 
  -3   3  13     4864.61     5061.98     71.39 o 
  -1   3  13      473.05      466.64     17.06 o 
   1   3  13     1215.84     1252.95     29.49 o 
   3   3  13    11520.84    10868.43    163.54 o 
   5   3  13      119.91      130.07     21.80 o 
   7   3  13      599.06      580.72     22.26 o 
   9   3  13     1574.98     1486.51     31.12 o 
  11   3  13       24.07       10.11      7.62 o 
  13   3  13     3586.49     3609.63     66.47 o 
  15   3  13        4.43        3.75      9.04 o 
  17   3  13      474.81      487.26     23.13 o 
  19   3  13     1659.03     1519.04     65.78 o 
  21   3  13     2057.60     2146.20     51.80 o 
  23   3  13      502.55      465.23     31.24 o 
 -40   4  13      875.18     1001.18     44.33 o 
 -38   4  13      773.08      951.98     40.67 o 
 -36   4  13      497.16      530.13     27.68 o 
 -34   4  13      272.65      283.77     20.53 o 
 -32   4  13     1931.03     1997.95     66.46 o 
 -30   4  13     2084.75     2081.90     48.55 o 
 -28   4  13     1908.60     1887.74     39.32 o 
 -26   4  13      149.01      118.38     11.56 o 
 -24   4  13     5551.93     5420.33    128.07 o 
 -22   4  13        5.28       26.23      8.43 o 
 -20   4  13     5457.02     5090.94    199.58 o 
 -18   4  13     1092.71     1164.60     94.92 o 
 -16   4  13    31030.51    30368.41    567.25 o 
 -14   4  13      394.62      301.73     22.11 o 
 -12   4  13     7214.96     7425.92    156.84 o 
 -10   4  13      192.51      288.78     50.16 o 
  -6   4  13     8035.05     8017.35    224.61 o 
  -4   4  13      877.13      794.13     23.85 o 
  -2   4  13     2473.91     2579.79     59.29 o 
   0   4  13     1310.97     1438.44     81.24 o 
   2   4  13     3722.00     3673.83    110.35 o 
   4   4  13       44.96       54.29     15.45 o 
   6   4  13     1029.50     1102.69     39.19 o 
   8   4  13      540.80      475.47     26.96 o 
  10   4  13     2689.28     2503.60     53.11 o 
  12   4  13     1175.87     1235.68     35.28 o 
  14   4  13     1174.38     1100.89     28.76 o 
  16   4  13       47.71       11.70     12.08 o 
  18   4  13       61.50       17.00     11.88 o 
  20   4  13      733.40      756.36     31.22 o 
  22   4  13        0.28       -4.44     31.19 o 
 -39   5  13       59.32       76.32     18.17 o 
 -37   5  13     5407.97     5960.44    111.42 o 
 -35   5  13     5351.42     5477.03    140.70 o 
 -33   5  13     3704.09     3896.84     98.58 o 
 -31   5  13     1313.92     1543.22     68.98 o 
 -29   5  13      516.00      498.31     30.80 o 
 -27   5  13     3645.83     3369.69    133.52 o 
 -25   5  13       63.72      139.07     20.43 o 
 -23   5  13     2888.34     2827.82     80.28 o 
 -21   5  13     1612.83     1583.98     54.83 o 
 -19   5  13      483.96      512.92     42.46 o 
 -17   5  13      320.77      327.06     27.04 o 
 -15   5  13     8940.33     8773.30    185.84 o 
 -13   5  13     8097.07     7820.02    167.64 o 
 -11   5  13       40.30       26.92     11.87 o 
  -9   5  13       69.39       77.61     14.70 o 
  -7   5  13      107.53      111.72     19.20 o 
  -5   5  13     2900.45     2683.15     70.91 o 
  -3   5  13      783.14      958.60     59.74 o 
  -1   5  13       16.25       38.34     21.37 o 
   1   5  13      448.14      495.23     46.59 o 
   3   5  13     1258.25     1206.95     73.07 o 
   5   5  13     1753.97     1792.05     92.91 o 
   7   5  13     3175.72     2936.37     75.88 o 
   9   5  13     4707.54     4676.69    107.75 o 
  11   5  13      321.47      285.60     18.91 o 
  13   5  13      358.81      314.25     20.07 o 
  15   5  13       65.15       74.83     13.28 o 
  17   5  13      141.22      126.49     19.04 o 
  19   5  13      183.83      139.69     27.13 o 
  21   5  13      439.10      395.57     29.53 o 
 -38   6  13      213.79      275.04     31.39 o 
 -36   6  13     2861.87     2984.20     88.54 o 
 -34   6  13      275.15      293.08     30.96 o 
 -32   6  13      306.12      350.28     50.41 o 
 -30   6  13        0.44       42.49     29.01 o 
 -28   6  13     5238.35     5699.41    203.66 o 
 -26   6  13      234.43      309.52     45.57 o 
 -24   6  13      257.21      236.44     26.67 o 
 -22   6  13      289.03      311.70     49.15 o 
 -20   6  13     3361.28     3473.39     94.80 o 
 -18   6  13      340.31      331.08     31.70 o 
 -16   6  13        0.86       12.38     13.62 o 
 -14   6  13     2026.15     2008.50    112.22 o 
 -12   6  13      169.35      200.34     22.90 o 
 -10   6  13     1274.91     1334.43     49.14 o 
  -8   6  13       49.09       57.02     14.84 o 
  -6   6  13     2376.52     2296.73     66.44 o 
  -4   6  13       63.12       56.73     25.31 o 
  -2   6  13        2.15      -16.47     16.47 o 
   0   6  13      268.47      256.44     42.29 o 
   2   6  13     1611.64     1466.86     85.44 o 
   4   6  13      140.29      117.36     34.57 o 
   6   6  13      299.75      329.46     48.89 o 
   8   6  13       59.36       53.62     29.36 o 
  10   6  13      287.40      210.93     42.88 o 
  12   6  13       20.67        1.55     13.06 o 
  14   6  13      109.37      126.30     31.57 o 
  16   6  13      132.41       89.21     16.82 o 
  18   6  13       34.94       19.37     15.20 o 
  20   6  13       36.32       36.78     22.20 o 
 -35   7  13     1724.51     1714.81    107.15 o 
 -33   7  13     1330.59     1397.05     92.42 o 
 -31   7  13      143.14      135.89     38.69 o 
 -29   7  13        7.92        4.57     26.80 o 
 -27   7  13     1009.05     1061.99     75.79 o 
 -25   7  13      132.51      162.53     36.32 o 
 -23   7  13       83.47      123.27     32.96 o 
 -21   7  13        1.56       13.52     15.33 o 
 -19   7  13      171.47      183.59     24.84 o 
 -17   7  13      137.38      195.43     51.91 o 
 -15   7  13       29.99       27.63     15.26 o 
 -13   7  13     5901.70     5700.65    173.89 o 
 -11   7  13        5.06       21.54     14.36 o 
  -9   7  13       43.98       11.52     41.68 o 
  -7   7  13     2232.49     2115.85     65.73 o 
  -5   7  13      555.15      526.91     52.22 o 
  -3   7  13      288.95      242.77     41.96 o 
  -1   7  13     4843.23     4687.21    180.81 o 
   1   7  13      318.26      305.47     47.89 o 
   3   7  13       98.30      115.17     36.35 o 
   5   7  13     1064.45      987.29     75.39 o 
   7   7  13      318.45      431.76     57.67 o 
   9   7  13      349.77      407.59     57.62 o 
  11   7  13      162.20      125.40     38.35 o 
  13   7  13      592.24      601.16     67.81 o 
  15   7  13        5.32       12.55     20.06 o 
  17   7  13      566.73      553.52     32.82 o 
 -32   8  13      455.81      601.62     72.67 o 
 -30   8  13      271.22      309.21     53.27 o 
 -28   8  13      106.81      116.84     36.77 o 
 -26   8  13        1.69       -1.84     24.22 o 
 -24   8  13     1298.40     1205.40     79.57 o 
 -22   8  13      167.40      234.79     42.13 o 
 -20   8  13      316.47      325.63     32.97 o 
 -18   8  13      296.37      267.46     30.34 o 
 -16   8  13     8550.73     8354.14    190.46 o 
 -14   8  13      234.74      265.48     28.42 o 
 -12   8  13     1468.25     1532.40     63.25 o 
 -10   8  13      145.15      146.12     27.07 o 
  -8   8  13      561.33      648.48     59.62 o 
  -6   8  13     1004.96     1069.75     76.69 o 
  -4   8  13      395.64      474.85     59.29 o 
  -2   8  13      862.62      934.18     74.71 o 
   0   8  13      359.97      354.92     52.59 o 
   2   8  13      553.97      421.65     57.32 o 
   4   8  13       48.14        2.64     25.92 o 
   6   8  13      371.82      376.57     56.40 o 
   8   8  13      530.41      611.97     63.59 o 
  10   8  13      425.04      469.03     62.75 o 
  12   8  13      409.88      495.96     64.24 o 
  14   8  13      414.31      381.23     42.68 o 
 -29   9  13       93.43      158.39     43.90 o 
 -27   9  13      414.04      464.84     62.91 o 
 -25   9  13      312.32      304.06     49.57 o 
 -23   9  13      893.31      810.45     67.66 o 
 -21   9  13       40.12       14.92     25.57 o 
 -19   9  13      372.40      438.53     54.86 o 
 -17   9  13       10.29       26.86     18.87 o 
 -15   9  13     2302.69     2460.32    209.65 o 
 -13   9  13     1438.61     1553.95    166.43 o 
 -11   9  13      126.43      140.65     23.53 o 
  -9   9  13      364.03      429.74     56.65 o 
  -7   9  13       16.68       20.39     25.95 o 
  -5   9  13     2245.43     2290.41    121.31 o 
  -3   9  13      592.77      768.31     69.78 o 
  -1   9  13        7.41      -17.77     23.11 o 
   1   9  13       63.30       67.26     34.30 o 
   3   9  13     1567.88     1544.27     99.62 o 
   5   9  13      134.09      240.76     51.36 o 
   7   9  13      103.93      113.54     42.19 o 
   9   9  13      311.32      313.18     57.01 o 
  11   9  13        4.53      -12.41     19.17 o 
 -24  10  13      793.86      801.54     71.47 o 
 -22  10  13       44.23       85.10     34.78 o 
 -20  10  13     1066.94     1265.67     85.89 o 
 -18  10  13        4.71        3.62     26.97 o 
 -16  10  13      896.57     1047.12     74.09 o 
 -14  10  13     1863.47     1938.72     74.31 o 
 -12  10  13     1561.42     1842.00    109.04 o 
 -10  10  13      464.53      459.37     63.28 o 
  -8  10  13       81.13       89.75     37.36 o 
  -6  10  13     2691.89     2864.39    142.81 o 
  -4  10  13      140.37      161.24     42.86 o 
  -2  10  13      198.54      181.11     46.73 o 
   0  10  13      154.50      151.39     45.07 o 
   2  10  13      543.83      763.86     75.72 o 
   4  10  13      248.96      278.82     56.35 o 
 -17  11  13      212.70      312.62     51.32 o 
 -13  11  13      306.11      391.77     61.80 o 
 -11  11  13       13.53       32.20     32.30 o 
  -9  11  13       28.52       -6.51     29.62 o 
  -7  11  13        9.30       47.07     34.83 o 
  -5  11  13     2669.11     2888.44    149.70 o 
  -3  11  13      301.74      326.63     60.92 o 
 -42   0  14      609.31      632.72     45.26 o 
 -40   0  14      298.53      291.40     21.39 o 
 -38   0  14     1204.55     1293.26     40.78 o 
 -36   0  14      418.89      447.34     21.84 o 
 -34   0  14      321.56      333.81     37.46 o 
 -32   0  14       72.87       60.84     10.13 o 
 -30   0  14    17176.80    16078.02    236.59 o 
 -28   0  14      693.50      631.40     21.92 o 
 -26   0  14    17305.75    16614.96    241.77 o 
 -24   0  14    10406.18     9888.39    149.44 o 
 -22   0  14     6918.16     5382.44    860.49 o 
 -14   0  14       38.41      173.72     10.25 o 
 -12   0  14     5336.94     5965.39    115.34 o 
 -10   0  14      317.30      324.70     24.60 o 
  -8   0  14      190.67      204.84     23.16 o 
  -6   0  14      362.25      282.75     17.15 o 
  -4   0  14    23205.49    26529.06    695.01 o 
  -2   0  14    43255.69    46708.47    807.57 o 
   0   0  14     1177.47      887.64     34.17 o 
   2   0  14     2154.78     2201.12     36.49 o 
   4   0  14      177.71      151.24     14.50 o 
   6   0  14     3505.76     3242.80     56.88 o 
   8   0  14      733.89      691.70     22.14 o 
  10   0  14    12170.58    11790.82    173.17 o 
  12   0  14      766.78      796.84     24.94 o 
  14   0  14       22.74       16.72     10.88 o 
  16   0  14      521.49      586.23     32.85 o 
  18   0  14     1548.51     1597.15     60.00 o 
  20   0  14     4107.21     4060.40    133.67 o 
  22   0  14     5426.31     5821.29    176.34 o 
  24   0  14     1411.70     1551.19     75.36 o 
 -43   1  14      858.93      799.80     46.32 o 
 -41   1  14        8.01       -4.92     12.93 o 
 -39   1  14      950.53      914.45     28.68 o 
 -37   1  14     3456.51     3491.34     58.42 o 
 -35   1  14      917.98      879.66     20.73 o 
 -33   1  14      156.65      134.80      9.06 o 
 -31   1  14       52.92       33.38      6.67 o 
 -29   1  14     2267.44     2192.24     31.80 o 
 -27   1  14     5076.90     4552.20     54.59 o 
 -25   1  14       53.22       47.48      7.00 o 
 -23   1  14        0.94        3.88      4.43 o 
 -21   1  14     3994.52     3997.51     47.33 o 
 -19   1  14      529.08      432.76     11.77 o 
 -17   1  14     4507.23     4236.30     52.31 o 
 -15   1  14     1244.03     1205.40     28.78 o 
 -13   1  14      460.81      405.50     10.34 o 
 -11   1  14       24.77       33.35      3.88 o 
  -9   1  14     7058.82     7431.77     87.38 o 
  -7   1  14      543.28      604.17     11.21 o 
  -5   1  14     5418.99     5791.85     71.27 o 
  -3   1  14      196.48      312.05      8.56 o 
  -1   1  14    15305.36    14909.55    212.91 o 
   1   1  14      112.74      111.95     10.99 o 
   3   1  14    26377.29    26861.97    231.31 o 
   5   1  14     1100.50     1009.40     17.04 o 
   7   1  14     3292.40     3084.11     36.39 o 
   9   1  14     3327.90     3328.78     46.50 o 
  11   1  14     1905.77     1865.02     30.48 o 
  13   1  14       16.97        5.64      8.07 o 
  15   1  14        3.32        0.00      8.20 o 
  17   1  14     4655.26     4939.90     85.54 o 
  19   1  14       10.94       -5.50     10.64 o 
  21   1  14       16.22       22.25     12.57 o 
  23   1  14      677.15      696.85     27.72 o 
 -42   2  14      283.74      240.05     26.19 o 
 -40   2  14     1184.19     1193.69     43.69 o 
 -38   2  14      297.59      277.74     20.38 o 
 -36   2  14     4422.15     4573.50    112.26 o 
 -34   2  14       38.27       36.34     11.51 o 
 -32   2  14     1660.05     1523.89     29.18 o 
 -30   2  14      246.09      301.28     13.02 o 
 -28   2  14      870.33      925.31     20.77 o 
 -26   2  14      109.68       67.37      6.15 o 
 -24   2  14      163.25      157.61     11.79 o 
 -22   2  14      421.81      375.55     10.13 o 
 -20   2  14      206.75      167.12      7.61 o 
 -18   2  14     1812.30     1793.63     29.57 o 
 -16   2  14     8775.01     9259.77     96.31 o 
 -14   2  14     8136.73     9534.03     98.67 o 
 -12   2  14     3960.58     3989.84     47.52 o 
 -10   2  14      198.22      247.32     11.22 o 
  -8   2  14     2473.02     2479.08     30.56 o 
  -6   2  14      397.04      445.21     10.16 o 
  -4   2  14      946.46      792.93     14.05 o 
  -2   2  14      550.46      586.56     12.28 o 
   0   2  14        0.44        2.88      4.26 o 
   2   2  14     1666.90     1685.08     36.05 o 
   4   2  14        6.16       -5.63      5.63 o 
   6   2  14      717.42      703.54     17.64 o 
   8   2  14      352.83      407.60     14.05 o 
  10   2  14      412.39      345.78     15.11 o 
  12   2  14        3.29       -4.82      6.66 o 
  14   2  14       60.08       34.87      9.11 o 
  16   2  14      148.92      109.16     11.35 o 
  18   2  14        0.19       -7.51      8.09 o 
  20   2  14        4.69       28.51     14.86 o 
  22   2  14      541.56      575.56     43.70 o 
 -41   3  14       11.47       -1.54     14.70 o 
 -39   3  14      246.18      255.83     20.92 o 
 -37   3  14      463.58      400.60     32.03 o 
 -35   3  14      221.12      213.31     18.17 o 
 -33   3  14      359.13      310.08     20.53 o 
 -31   3  14      187.05      182.52     14.27 o 
 -29   3  14       38.99       36.00      9.12 o 
 -27   3  14     1140.91     1281.69     29.83 o 
 -25   3  14      178.97      143.92     11.35 o 
 -23   3  14       49.20       68.44     10.80 o 
 -21   3  14     2630.51     2581.83     49.62 o 
 -19   3  14      277.71      301.16     13.24 o 
 -17   3  14       18.65       12.24      5.56 o 
 -15   3  14      599.63      717.58     18.46 o 
 -13   3  14     1289.83     1295.44     25.81 o 
 -11   3  14      466.70      509.63     16.70 o 
  -9   3  14      146.95       92.50      8.24 o 
  -7   3  14      174.01      293.21     12.96 o 
  -5   3  14      657.41      710.16     18.22 o 
  -3   3  14      654.71      832.88     19.85 o 
  -1   3  14       23.53       19.06      5.88 o 
   1   3  14      108.43      104.36     19.34 o 
   3   3  14     3812.58     3686.28     66.13 o 
   5   3  14      985.73      858.65     26.85 o 
   7   3  14       59.13       23.23      7.59 o 
   9   3  14      566.66      538.76     18.96 o 
  11   3  14       68.03       48.63      9.47 o 
  13   3  14       47.30       13.08      9.74 o 
  15   3  14      279.60      306.42     26.23 o 
  17   3  14      144.71      166.89     16.10 o 
  19   3  14        2.66       17.27     11.65 o 
  21   3  14      156.60      171.17     21.58 o 
 -40   4  14        2.22        1.24     13.40 o 
 -38   4  14      485.14      516.52     27.96 o 
 -36   4  14      124.92      116.22     16.58 o 
 -34   4  14      797.54      812.83     30.87 o 
 -32   4  14       87.07       91.90     15.17 o 
 -30   4  14     1362.77     1356.13     37.75 o 
 -28   4  14      113.66      114.05     12.21 o 
 -26   4  14     3704.92     3366.01    107.48 o 
 -24   4  14      197.31      123.29     17.20 o 
 -22   4  14      213.08      150.90     11.07 o 
 -20   4  14      510.32      518.58     45.34 o 
 -18   4  14       14.12        5.73     20.27 o 
 -16   4  14     2078.69     2057.63     60.58 o 
 -14   4  14      749.05      712.41     73.82 o 
 -12   4  14      172.97      145.42     17.26 o 
 -10   4  14       65.06       83.28     14.29 o 
  -8   4  14       71.44      140.47     12.61 o 
  -6   4  14        6.50       -2.30      6.32 o 
  -4   4  14      591.46      663.06     22.21 o 
  -2   4  14     7418.65     7835.51    155.89 o 
   0   4  14      345.76      425.91     24.71 o 
   2   4  14     1577.18     1561.69    105.42 o 
   4   4  14      372.36      348.44     27.28 o 
   6   4  14      118.23      119.52     28.86 o 
   8   4  14      101.16       60.69     14.69 o 
  10   4  14     1709.95     1617.37     41.02 o 
  12   4  14       71.29       63.88     10.50 o 
  14   4  14     1147.69     1092.28     32.55 o 
  16   4  14      150.14      146.88     15.77 o 
  18   4  14        0.40       -4.58     11.09 o 
  20   4  14     1177.19     1129.02     44.50 o 
 -39   5  14      657.66      701.22     33.19 o 
 -37   5  14     1093.69     1117.70     44.06 o 
 -35   5  14        4.88        8.23     13.80 o 
 -33   5  14       11.37       -0.72     15.98 o 
 -31   5  14      172.37      152.86     21.77 o 
 -29   5  14     2095.13     1973.08     60.18 o 
 -27   5  14     2012.84     1906.51    114.19 o 
 -25   5  14       90.39       77.79     17.99 o 
 -23   5  14      721.82      677.29     38.84 o 
 -21   5  14      104.94      119.96     22.16 o 
 -19   5  14        1.81        7.50     11.89 o 
 -17   5  14      376.83      345.50     26.73 o 
 -15   5  14      222.44      224.57     31.97 o 
 -13   5  14       16.04       27.73     12.71 o 
 -11   5  14        3.15       18.03     11.18 o 
  -9   5  14     3088.71     2998.93     82.67 o 
  -7   5  14      442.18      669.90     37.50 o 
  -5   5  14      508.54      467.36     26.29 o 
  -3   5  14       54.38       84.18     25.73 o 
  -1   5  14     8052.24     7531.51    244.90 o 
   1   5  14      626.63      623.00     53.24 o 
   3   5  14     6159.84     6220.23    214.36 o 
   5   5  14      165.47      177.50     19.74 o 
   7   5  14     1016.36      991.98     40.38 o 
   9   5  14     2845.83     2862.79     76.62 o 
  11   5  14      585.40      562.51     24.84 o 
  13   5  14       14.65       14.11     10.98 o 
  15   5  14       38.42       20.54     13.63 o 
  17   5  14      932.36      878.25     38.82 o 
  19   5  14       31.55       25.22     15.62 o 
 -38   6  14       53.29       75.50     23.13 o 
 -36   6  14    10865.55    11777.81    292.65 o 
 -34   6  14      502.25      459.69     58.89 o 
 -32   6  14     2763.72     2791.74    130.05 o 
 -30   6  14     1509.71     1478.77     87.27 o 
 -28   6  14      927.38      975.87     68.99 o 
 -26   6  14       20.57       -0.73     22.89 o 
 -24   6  14     1048.49     1024.77     47.35 o 
 -22   6  14      327.32      338.02     36.23 o 
 -20   6  14     1571.52     1492.87     56.23 o 
 -18   6  14       61.83       85.22     43.02 o 
 -16   6  14     2214.56     2096.51     66.66 o 
 -14   6  14     6823.15     6531.17    149.44 o 
 -12   6  14     8133.02     7983.70    174.70 o 
 -10   6  14     2752.23     2760.39     77.44 o 
  -8   6  14     7236.46     7163.73    174.12 o 
  -6   6  14       51.94       34.75     13.93 o 
  -4   6  14     3541.35     3415.01    140.11 o 
  -2   6  14      688.88      775.74     60.78 o 
   0   6  14     4037.30     3820.14    153.91 o 
   2   6  14      718.49      860.16     68.00 o 
   4   6  14     1827.80     1647.27     93.07 o 
   6   6  14     2104.04     1880.88    102.15 o 
   8   6  14     2520.82     2404.40    117.40 o 
  10   6  14        1.14       34.32     27.17 o 
  12   6  14     1541.49     1437.31     84.71 o 
  14   6  14      432.17      456.21     33.08 o 
  16   6  14      104.21       81.70     17.36 o 
  18   6  14      516.80      538.88     46.37 o 
 -35   7  14     1946.16     2172.86    120.99 o 
 -33   7  14       38.75       90.20     37.68 o 
 -31   7  14      558.06      535.04     62.58 o 
 -29   7  14       33.73       27.08     27.22 o 
 -27   7  14     5058.71     5076.40    190.80 o 
 -25   7  14      186.56      282.49     44.63 o 
 -23   7  14       11.28       32.81     25.68 o 
 -21   7  14        3.02        3.37     15.73 o 
 -19   7  14     2949.19     2874.47    136.37 o 
 -17   7  14      455.59      447.31     44.42 o 
 -15   7  14      318.49      266.88     27.98 o 
 -13   7  14       96.75       81.25     18.48 o 
 -11   7  14       76.52       66.52     28.00 o 
  -9   7  14      421.68      467.53     35.88 o 
  -7   7  14     2002.24     1992.31    103.58 o 
  -5   7  14       65.16       74.76     27.90 o 
  -3   7  14      415.24      400.76     53.51 o 
  -1   7  14     6531.37     6625.21    235.53 o 
   1   7  14       36.55       67.03     28.77 o 
   3   7  14      622.81      682.23     62.76 o 
   5   7  14      107.95      108.32     35.41 o 
   7   7  14     1534.07     1478.29     92.62 o 
   9   7  14     1902.94     2142.00    116.08 o 
  11   7  14      628.21      601.43     62.00 o 
  13   7  14        3.86       30.50     30.69 o 
  15   7  14      540.45      573.54     48.05 o 
 -32   8  14       98.52      148.07     43.52 o 
 -30   8  14      719.66      758.55     71.43 o 
 -28   8  14       80.23      141.94     40.58 o 
 -26   8  14     1933.04     2208.91    113.73 o 
 -24   8  14     1798.18     1816.78     99.99 o 
 -22   8  14      452.71      398.02     51.11 o 
 -20   8  14      202.83      234.14     29.57 o 
 -18   8  14      117.35      128.65     23.57 o 
 -16   8  14     3566.23     3445.30    202.66 o 
 -14   8  14       85.90      152.71     24.28 o 
 -12   8  14      740.04      680.64     86.40 o 
 -10   8  14       25.48       42.99     16.56 o 
  -8   8  14      220.33      245.60     44.87 o 
  -6   8  14      262.45      272.97     47.15 o 
  -4   8  14      120.96       77.58     32.78 o 
  -2   8  14     3282.21     3178.96    145.67 o 
   0   8  14       21.70        9.08     26.45 o 
   2   8  14      356.01      357.91     57.06 o 
   4   8  14        7.71        8.68     26.47 o 
   6   8  14      348.06      289.28     52.61 o 
   8   8  14       24.86       20.68     29.51 o 
  10   8  14      264.42      261.49     52.66 o 
  12   8  14       55.06       61.62     36.54 o 
 -29   9  14        5.36       22.99     28.79 o 
 -27   9  14      230.69      191.62     44.24 o 
 -25   9  14       72.34      116.35     36.80 o 
 -23   9  14      144.13      197.84     43.07 o 
 -21   9  14        2.22       -4.94     24.91 o 
 -19   9  14      440.20      467.19     40.11 o 
 -17   9  14        1.26        1.23     17.68 o 
 -15   9  14        8.63       28.43     18.95 o 
 -13   9  14        0.08       11.21     17.55 o 
 -11   9  14      434.55      434.93     60.28 o 
  -9   9  14       10.88       52.19     31.07 o 
  -7   9  14      238.87      263.16     48.17 o 
  -5   9  14       61.72       34.51     30.97 o 
  -3   9  14       73.00       88.14     33.90 o 
  -1   9  14       49.23       16.93     31.80 o 
   1   9  14      460.75      480.99     65.27 o 
   3   9  14       62.00       38.27     33.35 o 
   5   9  14      502.22      521.84     69.11 o 
   7   9  14       55.53       57.82     36.02 o 
   9   9  14        4.03      -12.46     29.54 o 
 -24  10  14       30.57       42.95     31.74 o 
 -22  10  14      566.85      648.62     63.99 o 
 -20  10  14      785.42      724.63     67.66 o 
 -18  10  14      517.54      502.80     58.85 o 
 -16  10  14      648.48      719.83     51.03 o 
 -14  10  14       55.21       46.98     33.03 o 
 -12  10  14      391.87      477.92     64.27 o 
 -10  10  14      426.61      440.10     63.22 o 
  -8  10  14      513.95      525.27     68.87 o 
  -6  10  14       94.62      113.74     40.35 o 
  -4  10  14      227.02      229.56     49.44 o 
  -2  10  14      225.29      228.22     51.57 o 
   0  10  14      248.57      266.14     54.50 o 
   2  10  14      453.15      476.15     69.73 o 
   4  10  14      688.65      782.28     79.39 o 
 -13  11  14      324.61      457.76     67.22 o 
 -11  11  14      168.40      231.67     52.40 o 
  -9  11  14       23.17        0.49     32.96 o 
  -7  11  14      933.92     1158.28     94.44 o 
 -43   1  15      117.75      133.63     19.02 o 
 -41   1  15     1570.59     1639.58     46.30 o 
 -39   1  15      131.48      139.05     13.01 o 
 -37   1  15       23.89       16.67      9.21 o 
 -35   1  15       11.65       13.60      6.58 o 
 -33   1  15      970.84      976.12     20.26 o 
 -31   1  15       71.66       60.02      7.45 o 
 -29   1  15       14.62       13.44      5.99 o 
 -27   1  15       98.75      117.03      7.92 o 
 -25   1  15     3155.30     3005.44     38.94 o 
 -23   1  15     3484.80     3290.02     41.20 o 
 -21   1  15     1786.16     1734.69     25.32 o 
 -19   1  15       90.53      121.90      7.08 o 
 -17   1  15      331.85      397.76     23.30 o 
 -15   1  15     3748.50     3962.15     49.53 o 
 -13   1  15     8635.00    10595.73    118.49 o 
 -11   1  15      202.76      126.91      6.52 o 
  -9   1  15       52.51       64.95      5.81 o 
  -7   1  15        3.29        6.19      3.26 o 
  -5   1  15     1365.72     1303.13     18.94 o 
  -3   1  15        1.96        1.28      7.26 o 
  -1   1  15     7288.74     7785.31     84.10 o 
   1   1  15     3112.86     2842.65     31.49 o 
   3   1  15     1531.93     1678.59     23.97 o 
   5   1  15      240.21      169.83      9.24 o 
   7   1  15      111.79      130.36      8.01 o 
   9   1  15      560.25      533.70     15.53 o 
  11   1  15     4695.99     4662.47     75.96 o 
  13   1  15      294.55      316.32     16.19 o 
  15   1  15      588.34      528.57     20.75 o 
  17   1  15     1020.81     1118.48     33.03 o 
  19   1  15     2893.69     3188.12     62.92 o 
  21   1  15     2299.63     2470.90     72.39 o 
 -42   2  15       61.00       73.59     17.05 o 
 -40   2  15     1649.03     1855.08     48.71 o 
 -38   2  15      240.02      224.88     18.77 o 
 -36   2  15     1319.13     1154.66     35.64 o 
 -34   2  15     2584.66     2319.49     52.10 o 
 -32   2  15     2176.49     2075.71     35.43 o 
 -30   2  15     1179.49     1233.47     24.73 o 
 -28   2  15     1250.59     1119.24     22.85 o 
 -26   2  15     6383.30     5928.41     69.64 o 
 -24   2  15     1484.84     1423.35     21.78 o 
 -22   2  15     8672.78     8279.03     88.43 o 
 -20   2  15     4454.38     4669.38     53.14 o 
 -18   2  15     1159.38     1080.35     30.02 o 
 -16   2  15        2.88        3.06      2.78 o 
 -14   2  15      298.52      228.53      6.84 o 
 -12   2  15     1080.07      986.73     14.25 o 
 -10   2  15     2342.21     2443.17     30.69 o 
  -8   2  15     3595.24     3421.91     40.52 o 
  -6   2  15      943.95     1156.45     18.13 o 
  -4   2  15     2095.66     2096.84     28.91 o 
  -2   2  15      290.15      341.37     10.18 o 
   0   2  15     5834.55     5643.77     70.56 o 
   2   2  15      630.04      688.91     30.53 o 
   4   2  15     5882.43     5798.86     72.65 o 
   6   2  15       60.68       72.22      7.72 o 
   8   2  15        3.93       -5.86      5.86 o 
  10   2  15       86.81       81.11      9.38 o 
  12   2  15      724.77      732.42     21.55 o 
  14   2  15     1982.96     1907.82     41.15 o 
  16   2  15      332.34      300.39     19.76 o 
  18   2  15      608.64      590.50     27.43 o 
  20   2  15        7.64        6.30     14.78 o 
  22   2  15      550.39      555.03     33.21 o 
 -41   3  15     1074.67     1323.22     42.23 o 
 -39   3  15      211.35      244.67     20.61 o 
 -37   3  15      193.88      144.32     22.23 o 
 -35   3  15      754.21      745.10     32.49 o 
 -33   3  15     2305.86     2286.66     52.17 o 
 -31   3  15      725.92      617.15     22.35 o 
 -29   3  15      483.79      473.20     26.32 o 
 -27   3  15      187.50      128.45     11.44 o 
 -25   3  15     6212.85     5946.51    104.84 o 
 -23   3  15     2769.39     2376.79     42.51 o 
 -21   3  15     9340.50     9066.17    123.43 o 
 -19   3  15      393.53      418.63     15.88 o 
 -17   3  15      154.52      152.43     10.15 o 
 -15   3  15    21870.46    21525.47    270.41 o 
 -13   3  15      410.26      430.75     14.88 o 
 -11   3  15     4596.55     4452.19     72.34 o 
  -9   3  15      109.92      103.07      8.32 o 
  -7   3  15     9415.80     9014.97    120.35 o 
  -5   3  15      341.73      256.52     12.34 o 
  -3   3  15      526.12      476.54     15.48 o 
  -1   3  15      683.08      679.41     21.66 o 
   1   3  15        3.57       -6.99      6.99 o 
   3   3  15     9590.91     9156.99    142.59 o 
   5   3  15      308.47      315.93     18.26 o 
   7   3  15        8.36       -0.23      9.24 o 
   9   3  15      693.63      657.31     21.73 o 
  11   3  15     3146.48     3015.09     58.83 o 
  13   3  15      163.87      146.03     14.34 o 
  15   3  15     1386.38     1475.25     39.20 o 
  17   3  15       84.38       68.71     13.34 o 
  19   3  15       32.40       32.30     15.69 o 
  21   3  15       48.87       23.61     21.32 o 
 -40   4  15     2155.30     2387.81     59.52 o 
 -38   4  15     2245.53     2207.77     55.93 o 
 -36   4  15       32.73       40.86     15.25 o 
 -34   4  15      733.90      812.76     35.98 o 
 -32   4  15     1534.56     1559.66     44.97 o 
 -30   4  15     2773.50     2642.48     60.48 o 
 -28   4  15      782.63      730.96     23.67 o 
 -26   4  15     4892.93     4598.83     82.84 o 
 -24   4  15      350.71      429.36     17.61 o 
 -22   4  15     1355.57     1270.78     28.71 o 
 -20   4  15      851.82      852.31     60.22 o 
 -18   4  15      173.14      164.54     16.51 o 
 -16   4  15     8246.87     8100.71    172.22 o 
 -14   4  15     2177.57     1965.00     58.68 o 
 -12   4  15     1163.15     1146.77     30.92 o 
 -10   4  15      198.55      238.60     15.24 o 
  -8   4  15     1973.06     2104.18     45.04 o 
  -6   4  15      266.45      188.47     13.63 o 
  -4   4  15      650.94      642.96     22.60 o 
  -2   4  15        0.06       -3.61      8.32 o 
   0   4  15       42.73       52.21     23.77 o 
   2   4  15        0.27       -0.35      9.44 o 
   4   4  15     2817.65     2786.53     72.24 o 
   6   4  15      639.14      670.06     32.86 o 
   8   4  15     1240.18     1087.86     51.45 o 
  10   4  15       48.59       34.72      9.62 o 
  12   4  15        8.52       16.58      9.33 o 
  14   4  15     2011.83     2010.49     47.30 o 
  16   4  15      179.92      148.04     16.09 o 
  18   4  15      515.91      469.96     49.73 o 
  20   4  15      166.21      156.12     25.56 o 
 -39   5  15      711.05      780.28     35.05 o 
 -37   5  15      224.32      208.71     21.46 o 
 -35   5  15      356.51      337.82     24.24 o 
 -33   5  15        0.76      -18.00     18.00 o 
 -31   5  15      352.86      320.81     27.45 o 
 -29   5  15      131.51      138.84     19.61 o 
 -27   5  15      329.00      382.94     34.52 o 
 -25   5  15       13.15       20.36     14.57 o 
 -23   5  15      154.51      183.57     23.20 o 
 -21   5  15      456.69      422.01     29.94 o 
 -19   5  15        5.59       -4.97     18.86 o 
 -17   5  15     1907.36     1772.26     58.31 o 
 -15   5  15     1462.38     1395.22     50.81 o 
 -13   5  15        0.30       -3.63     12.08 o 
 -11   5  15       79.30       76.08     24.09 o 
  -9   5  15     2279.88     2114.49    134.88 o 
  -7   5  15     2064.68     2141.42     68.93 o 
  -5   5  15       60.55       95.82     15.95 o 
  -3   5  15      603.32      442.65     45.85 o 
  -1   5  15     1425.78     1399.12     80.18 o 
   1   5  15     3536.17     3234.40    134.67 o 
   3   5  15      109.41      171.50     31.27 o 
   5   5  15        1.84       -8.44     11.59 o 
   7   5  15      169.34      124.80     19.00 o 
   9   5  15       15.55        0.61     16.48 o 
  11   5  15      339.67      293.33     20.10 o 
  13   5  15       72.83       73.24     13.97 o 
  15   5  15      493.39      522.71     30.68 o 
  17   5  15      239.67      220.63     23.17 o 
  19   5  15       49.77       55.02     24.83 o 
 -38   6  15      813.09      904.96     48.67 o 
 -36   6  15      281.86      273.58     75.93 o 
 -34   6  15       98.42      105.57     36.01 o 
 -32   6  15       26.47       20.81     30.15 o 
 -30   6  15      699.29      701.43     63.08 o 
 -28   6  15       54.77       52.89     27.83 o 
 -26   6  15      243.68      251.18     28.76 o 
 -24   6  15      244.93      235.34     28.33 o 
 -22   6  15      608.94      587.94     36.57 o 
 -20   6  15      506.58      548.48     34.38 o 
 -18   6  15     2495.26     2386.78     99.53 o 
 -16   6  15     2644.29     2577.85    124.15 o 
 -14   6  15      157.74      149.98     22.70 o 
 -12   6  15       31.57       33.18     20.03 o 
 -10   6  15        2.90      -11.13     11.13 o 
  -8   6  15        0.91      -11.61     11.61 o 
  -6   6  15      295.07      251.48     41.29 o 
  -4   6  15       22.27       32.89     25.33 o 
  -2   6  15      815.74      779.41     64.25 o 
   0   6  15      144.33      170.74     37.22 o 
   2   6  15       29.58       22.47     26.94 o 
   4   6  15       67.32       85.80     31.69 o 
   6   6  15      526.33      584.33     59.24 o 
   8   6  15      169.27      141.29     36.50 o 
  10   6  15       19.93       -5.76     14.37 o 
  12   6  15      201.71      181.95     23.44 o 
  14   6  15       65.26       50.79     14.32 o 
  16   6  15      134.82      151.33     28.33 o 
 -35   7  15      388.29      528.64     66.46 o 
 -33   7  15       15.32       13.09     30.60 o 
 -31   7  15      309.40      272.15     49.07 o 
 -29   7  15        0.39       13.95     25.86 o 
 -27   7  15      225.15      281.68     45.57 o 
 -25   7  15     1005.49     1102.97     73.44 o 
 -23   7  15     2150.68     2050.87     72.70 o 
 -21   7  15       47.17       55.68     33.42 o 
 -19   7  15       53.10       71.16     19.78 o 
 -17   7  15      766.21      730.64     40.97 o 
 -15   7  15     1118.08     1083.83     71.94 o 
 -13   7  15     1077.53     1072.97     72.00 o 
 -11   7  15      731.86      752.17     39.15 o 
  -9   7  15      541.72      550.03     33.64 o 
  -7   7  15      249.26      213.84     40.37 o 
  -5   7  15      698.14      692.37     60.74 o 
  -3   7  15      528.21      604.42     59.12 o 
  -1   7  15       48.28       48.93     28.37 o 
   1   7  15      317.82      337.54     50.66 o 
   3   7  15      296.81      248.93     45.66 o 
   5   7  15      615.34      687.91     65.22 o 
   7   7  15       34.84       34.65     29.53 o 
   9   7  15      811.54      874.90     75.63 o 
  11   7  15       10.71       13.44     29.42 o 
  13   7  15      114.22      151.85     41.08 o 
  15   7  15      167.34      185.10     22.29 o 
 -32   8  15      134.92      177.01     46.31 o 
 -30   8  15       93.08      108.33     37.62 o 
 -28   8  15        0.15      -16.31     24.25 o 
 -26   8  15      404.62      448.54     57.63 o 
 -24   8  15      558.11      697.44     62.01 o 
 -22   8  15      475.85      563.32     78.12 o 
 -20   8  15       16.93       41.28     19.32 o 
 -18   8  15      717.59      707.98     42.71 o 
 -16   8  15     2663.51     2707.21    164.38 o 
 -14   8  15      880.22      962.20     47.98 o 
 -12   8  15      767.16      825.28     57.41 o 
 -10   8  15      510.81      481.56     59.25 o 
  -8   8  15      337.40      374.29     54.75 o 
  -6   8  15        0.24       -5.60     22.78 o 
  -4   8  15     2144.75     2254.79    121.04 o 
  -2   8  15       18.62       29.94     29.14 o 
   0   8  15      149.73      185.06     42.06 o 
   2   8  15      404.00      339.61     55.61 o 
   4   8  15     1467.26     1586.07    102.37 o 
   6   8  15      163.89      143.92     40.75 o 
   8   8  15      655.56      729.58     71.09 o 
  10   8  15      337.89      374.80     60.79 o 
  12   8  15       91.10       74.92     36.52 o 
 -29   9  15        1.94      -24.59     24.59 o 
 -27   9  15       37.22       51.40     35.10 o 
 -25   9  15     2102.75     2415.85    123.54 o 
 -23   9  15      547.35      569.40     59.10 o 
 -21   9  15     1389.13     1268.59     83.72 o 
 -19   9  15       92.20       81.70     28.84 o 
 -17   9  15        8.13       -7.42     20.34 o 
 -15   9  15     2730.28     2650.49    155.28 o 
 -13   9  15        0.67       14.57     29.93 o 
 -11   9  15      714.70      833.54     72.43 o 
  -9   9  15       33.87       40.13     30.31 o 
  -7   9  15      687.35      741.29     69.33 o 
  -5   9  15      387.07      355.26     57.90 o 
  -3   9  15       78.16      109.88     39.32 o 
  -1   9  15        5.82      -13.47     25.74 o 
   1   9  15       59.64       81.85     36.45 o 
   3   9  15     2625.53     2933.47    147.00 o 
   5   9  15       16.95        9.62     29.55 o 
   7   9  15      263.00      307.70     57.29 o 
 -24  10  15        2.02       81.68     37.43 o 
 -22  10  15     2046.28     2153.62    116.17 o 
 -20  10  15        7.02      -10.35     27.89 o 
 -18  10  15     2763.99     2747.49    128.01 o 
 -16  10  15      702.64      844.33     57.22 o 
 -14  10  15       69.32       31.14     32.32 o 
 -12  10  15      294.68      378.77     60.97 o 
 -10  10  15      386.92      361.28     58.96 o 
  -8  10  15      273.71      310.94     55.85 o 
  -6  10  15      125.94      123.12     41.99 o 
  -4  10  15      425.35      519.92     70.90 o 
  -2  10  15      901.34      830.24     78.05 o 
   0  10  15      514.76      509.82     71.65 o 
   2  10  15       10.03       31.08     34.16 o 
 -44   0  16      445.83      473.65     41.44 o 
 -42   0  16      109.84      114.48     24.46 o 
 -40   0  16     1280.61     1225.97     39.58 o 
 -38   0  16       38.64       30.43     10.98 o 
 -36   0  16     1214.83     1254.14     51.68 o 
 -34   0  16      622.37      519.42     25.21 o 
 -32   0  16      145.88      106.56     11.68 o 
 -30   0  16     9650.20     8978.62    140.25 o 
 -28   0  16       91.43       87.17     10.42 o 
 -26   0  16      248.74      227.97     14.30 o 
 -24   0  16        0.55       -0.17      6.61 o 
 -22   0  16      666.16      719.65     31.81 o 
 -20   0  16      363.42      204.88     23.28 o 
 -18   0  16    19186.08       -1.81      3.68 o 
 -16   0  16        1.88        2.23      2.83 o 
 -14   0  16      524.48      596.78     23.57 o 
 -12   0  16       29.78       15.96      7.81 o 
 -10   0  16    18597.64    19077.10    606.02 o 
  -8   0  16      346.43      311.51     24.64 o 
  -6   0  16    31307.73    36116.13    940.95 o 
  -4   0  16      222.14      213.48     15.13 o 
  -2   0  16     1467.66     1722.81     31.21 o 
   0   0  16     7972.66     7432.08     99.78 o 
   2   0  16    10107.81    10233.10    133.27 o 
   4   0  16     2133.68     2210.29     43.33 o 
   6   0  16       63.88       41.89     13.88 o 
   8   0  16     4748.62     4694.91     78.65 o 
  10   0  16      952.93      874.62     26.61 o 
  12   0  16      813.64      827.11     31.25 o 
  14   0  16      193.22      199.41     22.69 o 
  16   0  16     5413.50     5629.12    113.49 o 
  18   0  16       14.50       -0.27     21.53 o 
  20   0  16     2027.24     2318.78     93.84 o 
 -43   1  16      103.08      143.42     21.04 o 
 -41   1  16      208.02      204.89     16.02 o 
 -39   1  16      100.41       67.54     15.02 o 
 -37   1  16      538.78      553.74     20.85 o 
 -35   1  16      763.21      768.59     27.00 o 
 -33   1  16     1275.89     1321.63     24.07 o 
 -31   1  16      239.86      188.91     11.59 o 
 -29   1  16     2372.18     2242.82     32.58 o 
 -27   1  16     2378.65     2119.01     31.14 o 
 -25   1  16     5140.22     4846.50     57.27 o 
 -23   1  16     5516.08     5401.34     62.04 o 
 -21   1  16      827.40      843.53     16.57 o 
 -19   1  16     9591.20     9223.61    105.72 o 
 -17   1  16     6425.47     6635.96     78.30 o 
 -15   1  16     3903.33     3755.43     55.87 o 
 -13   1  16     2342.97     2776.03     35.00 o 
 -11   1  16    24080.40    26377.67    289.99 o 
  -9   1  16     2367.93     2852.07     35.81 o 
  -7   1  16     6677.19     6727.69     67.88 o 
  -5   1  16    13937.43    14862.85    140.60 o 
  -3   1  16     1352.63     1449.14     20.62 o 
  -1   1  16     2537.81     2769.40     33.13 o 
   1   1  16     3240.21     3157.77     34.61 o 
   3   1  16      156.56      141.52      7.82 o 
   5   1  16      339.12      314.87     10.60 o 
   7   1  16     4617.37     4632.41     54.12 o 
   9   1  16     2328.90     2349.98     40.84 o 
  11   1  16      802.63      813.06     23.30 o 
  13   1  16      265.95      217.36     14.32 o 
  15   1  16     2881.93     2908.42     50.93 o 
  17   1  16       25.26       17.55     11.65 o 
  19   1  16     3421.45     3741.57     87.36 o 
  21   1  16      342.55      323.62     26.42 o 
 -42   2  16     1189.42     1189.52     44.54 o 
 -40   2  16      470.14      501.76     26.61 o 
 -38   2  16       10.92       10.77     17.41 o 
 -36   2  16      366.19      323.77     20.86 o 
 -34   2  16       21.22       18.95      9.91 o 
 -32   2  16      311.02      232.49     13.69 o 
 -30   2  16       56.71       49.45      7.43 o 
 -28   2  16      374.13      363.72     13.47 o 
 -26   2  16      932.60      982.82     17.86 o 
 -24   2  16      542.90      499.51     12.16 o 
 -22   2  16      822.18      846.56     15.76 o 
 -20   2  16     3379.66     3221.45     44.10 o 
 -18   2  16      682.26      853.75     14.83 o 
 -16   2  16     3263.01     3765.64     39.96 o 
 -14   2  16     1021.91     1210.21     17.09 o 
 -12   2  16      586.59      639.50     11.55 o 
 -10   2  16     3121.64     3380.88     40.45 o 
  -8   2  16        2.74       -2.23      3.46 o 
  -6   2  16        0.14        7.71      3.69 o 
  -4   2  16     1209.14     1334.60     44.18 o 
  -2   2  16     5722.49     5702.51     64.46 o 
   0   2  16      235.59      230.31     20.91 o 
   2   2  16      662.49      632.53     18.92 o 
   4   2  16      120.60      149.53      9.57 o 
   6   2  16      507.07      472.93     15.70 o 
   8   2  16      971.80      898.27     23.41 o 
  10   2  16      572.06      562.30     22.24 o 
  12   2  16       58.91       59.94      9.79 o 
  14   2  16        2.89        2.16      8.17 o 
  16   2  16      403.47      413.40     33.41 o 
  18   2  16      554.31      617.35     33.88 o 
  20   2  16      399.17      458.35     42.41 o 
 -41   3  16      104.80      119.67     25.92 o 
 -39   3  16      602.81      608.49     28.68 o 
 -37   3  16       18.41       28.09     12.35 o 
 -35   3  16      464.59      481.97     33.17 o 
 -33   3  16       78.31       67.67     11.89 o 
 -31   3  16        2.01        0.69      8.29 o 
 -29   3  16        7.56       -4.52      7.10 o 
 -27   3  16      120.14       90.16     10.32 o 
 -25   3  16       13.68        1.46      7.92 o 
 -23   3  16     1880.56     1812.95     35.87 o 
 -21   3  16      516.92      568.69     18.78 o 
 -19   3  16        5.26       -5.81      5.81 o 
 -17   3  16        1.76        9.51      5.98 o 
 -15   3  16     1841.98     2038.50     36.71 o 
 -13   3  16     2882.52     2903.85     47.29 o 
 -11   3  16      155.47      167.66     10.41 o 
  -9   3  16       43.91       57.53      7.34 o 
  -7   3  16       72.94       43.38      8.34 o 
  -5   3  16     1216.02     1114.01     24.80 o 
  -3   3  16        2.23       -2.72      5.81 o 
  -1   3  16       33.48       43.68      9.09 o 
   1   3  16       90.17       85.54     11.28 o 
   3   3  16        0.60       -6.95      9.41 o 
   5   3  16      373.17      343.02     19.62 o 
   7   3  16      438.66      400.02     18.37 o 
   9   3  16       42.31       28.46      9.49 o 
  11   3  16       21.37        0.56     14.81 o 
  13   3  16      113.27      104.64     13.68 o 
  15   3  16       28.70       39.59     12.08 o 
  17   3  16      164.37      134.08     16.32 o 
  19   3  16      132.95      128.65     30.27 o 
 -42   4  16       22.35       36.75     35.25 o 
 -40   4  16      114.31      123.83     17.82 o 
 -38   4  16      158.37      142.06     18.20 o 
 -36   4  16        0.57      -10.65     10.65 o 
 -34   4  16        2.44       -9.82      9.82 o 
 -32   4  16      130.00      107.95     15.07 o 
 -30   4  16     2103.93     1913.54     41.08 o 
 -28   4  16      286.98      216.24     14.79 o 
 -26   4  16       97.13       91.74     12.30 o 
 -24   4  16        6.44        9.36      9.36 o 
 -22   4  16      384.90      337.20     15.87 o 
 -20   4  16     1167.50     1188.12     33.58 o 
 -18   4  16      483.85      421.10     19.99 o 
 -16   4  16       14.51       36.18     10.31 o 
 -14   4  16        5.44       10.85      7.50 o 
 -12   4  16      531.08      525.25     21.09 o 
 -10   4  16     2968.65     2685.98     54.75 o 
  -8   4  16        2.39       12.39      8.06 o 
  -6   4  16     2062.88     2082.84     45.71 o 
  -4   4  16       28.23       -0.35     11.79 o 
  -2   4  16       35.11        4.49      9.70 o 
   0   4  16      560.07      470.27     31.66 o 
   2   4  16     3671.74     3367.14     83.28 o 
   4   4  16        5.22        2.36     11.58 o 
   6   4  16      739.98      738.40     34.50 o 
   8   4  16     1014.07      868.79     25.53 o 
  10   4  16      676.21      634.82     22.80 o 
  12   4  16      656.31      604.44     25.65 o 
  14   4  16        2.68        3.35     11.37 o 
  16   4  16     1125.41     1058.62     34.98 o 
  18   4  16      318.90      311.04     26.72 o 
 -39   5  16      378.99      400.73     27.17 o 
 -37   5  16        5.42      -18.38     18.38 o 
 -35   5  16     1158.35     1147.58     39.24 o 
 -33   5  16      474.85      521.04     27.05 o 
 -31   5  16       38.60       16.99     18.12 o 
 -29   5  16     1432.95     1470.24     44.81 o 
 -27   5  16      919.96      775.70     46.40 o 
 -25   5  16     1837.69     1627.08     59.05 o 
 -23   5  16      208.63      203.47     24.10 o 
 -21   5  16     2296.79     2264.23     99.67 o 
 -19   5  16     3184.35     2886.12     84.96 o 
 -17   5  16     5621.93     5477.46    245.21 o 
 -15   5  16      463.00      512.03     31.21 o 
 -13   5  16      687.97      773.97     40.46 o 
 -11   5  16     8051.59     7885.38    170.90 o 
  -9   5  16     1719.41     1687.43     54.84 o 
  -7   5  16     1656.64     1705.95     54.97 o 
  -5   5  16     4965.90     4760.06    175.20 o 
  -3   5  16      165.26      135.36     31.91 o 
  -1   5  16      847.16      847.54     63.43 o 
   1   5  16     1437.19     1500.49     75.54 o 
   3   5  16      281.13      283.54     24.33 o 
   5   5  16       47.44       30.16     27.88 o 
   7   5  16     1684.75     1764.33     57.70 o 
   9   5  16      190.39      165.95     16.68 o 
  11   5  16      369.27      334.56     31.01 o 
  13   5  16      301.88      242.55     22.82 o 
  15   5  16     1681.10     1736.17     55.71 o 
  17   5  16      157.65      153.36     21.09 o 
 -38   6  16      999.25     1072.95     60.86 o 
 -36   6  16     3665.20     3925.08    239.31 o 
 -34   6  16      269.86      312.25     50.50 o 
 -32   6  16        2.78        5.09     24.97 o 
 -30   6  16      695.85      703.95     60.70 o 
 -28   6  16     2045.34     1974.90     99.55 o 
 -26   6  16     1381.65     1343.99     55.72 o 
 -24   6  16     2373.59     2269.65     74.92 o 
 -22   6  16     1561.50     1606.33     60.23 o 
 -20   6  16       32.91       18.50     14.51 o 
 -18   6  16      678.59      594.95     57.52 o 
 -16   6  16     4527.72     4446.49    113.19 o 
 -14   6  16     1129.69     1191.03     48.52 o 
 -12   6  16      689.02      679.62     35.73 o 
 -10   6  16     3672.90     3475.45     92.22 o 
  -8   6  16      432.38      428.47     75.40 o 
  -6   6  16     2737.10     2480.14    117.11 o 
  -4   6  16     2411.75     2330.85    114.18 o 
  -2   6  16     1537.95     1433.02     87.99 o 
   0   6  16     1758.40     2009.07    105.70 o 
   2   6  16      359.36      300.63     50.38 o 
   4   6  16      536.15      545.50     56.83 o 
   6   6  16     2161.66     2156.27    113.08 o 
   8   6  16      645.44      710.19     37.85 o 
  10   6  16       60.09       32.04     17.83 o 
  12   6  16     1356.86     1302.49     57.22 o 
  14   6  16       20.78       24.55     15.07 o 
  16   6  16      245.22      213.73     32.95 o 
 -35   7  16     1380.52     1547.55     99.94 o 
 -33   7  16      155.68      201.02     45.79 o 
 -31   7  16        3.80        2.72     24.01 o 
 -29   7  16      745.78      730.74     63.47 o 
 -27   7  16        3.52       38.57     26.77 o 
 -25   7  16     1520.25     1647.39     72.00 o 
 -23   7  16       81.51       78.30     20.80 o 
 -21   7  16     2020.79     2009.20     89.69 o 
 -19   7  16     1584.61     1500.14     59.10 o 
 -17   7  16     1546.65     1537.09     59.48 o 
 -15   7  16      535.61      581.45     37.56 o 
 -13   7  16      267.92      283.94     29.34 o 
 -11   7  16     5058.42     5201.02    129.05 o 
  -9   7  16     1586.28     1601.61     93.94 o 
  -7   7  16     1318.17     1373.00     87.58 o 
  -5   7  16      102.63      122.56     36.80 o 
  -3   7  16     2917.70     3219.98    145.96 o 
  -1   7  16      231.91      217.19     44.26 o 
   1   7  16      966.65     1208.23     84.13 o 
   3   7  16      264.89      235.06     46.17 o 
   5   7  16      161.79      125.77     39.45 o 
   7   7  16       88.48      110.86     40.04 o 
   9   7  16      820.07      844.25     75.75 o 
  11   7  16       45.94       99.69     37.91 o 
  13   7  16       21.77        9.07     17.24 o 
 -32   8  16        0.51       40.69     32.07 o 
 -30   8  16      169.84      186.15     43.42 o 
 -28   8  16       41.92      104.04     36.16 o 
 -26   8  16      510.11      580.89     60.41 o 
 -24   8  16      478.31      582.45     56.62 o 
 -22   8  16       74.88       49.58     20.23 o 
 -20   8  16      263.72      262.19     30.81 o 
 -18   8  16      195.30      269.44     31.28 o 
 -16   8  16        0.01       25.93     18.15 o 
 -14   8  16      132.36      150.52     24.55 o 
 -12   8  16      148.52      158.19     24.32 o 
 -10   8  16     1078.33     1031.11     79.24 o 
  -8   8  16       82.06       89.44     34.85 o 
  -6   8  16      957.77     1002.17     80.20 o 
  -4   8  16       80.14      102.11     36.53 o 
  -2   8  16      173.42      139.56     38.97 o 
   0   8  16      718.27      714.77     68.63 o 
   2   8  16     1261.19     1273.48     91.97 o 
   4   8  16      746.64      733.44     72.87 o 
   6   8  16        3.29       42.18     32.25 o 
   8   8  16     2139.33     2323.80    128.51 o 
  10   8  16      667.52      527.84     69.45 o 
 -27   9  16       20.92       45.63     32.97 o 
 -25   9  16        6.85       -2.50     28.27 o 
 -23   9  16      343.20      336.18     52.06 o 
 -21   9  16      540.39      471.20     57.23 o 
 -19   9  16        0.19       12.12     18.88 o 
 -17   9  16      416.27      405.10     76.34 o 
 -15   9  16      210.06      195.30     29.14 o 
 -13   9  16      659.97      717.35     70.64 o 
 -11   9  16       62.56       77.84     33.83 o 
  -9   9  16      163.02      188.11     46.58 o 
  -7   9  16       31.33       46.08     31.70 o 
  -5   9  16      149.53      189.39     45.20 o 
  -3   9  16       68.34       54.62     33.75 o 
  -1   9  16       28.31       -6.36     29.57 o 
   1   9  16        1.06       18.55     30.94 o 
   3   9  16      869.37      792.65     78.00 o 
   5   9  16       85.65       82.58     41.21 o 
 -22  10  16      311.67      403.52     57.41 o 
 -20  10  16       79.27      109.31     36.71 o 
 -18  10  16       74.19       83.29     47.16 o 
 -16  10  16      539.85      570.59     72.22 o 
 -14  10  16       77.58       84.27     36.93 o 
 -12  10  16      500.78      638.31     77.18 o 
 -10  10  16      287.21      214.19     48.54 o 
  -8  10  16       19.25       36.15     31.06 o 
  -6  10  16       76.74       70.68     36.39 o 
  -4  10  16      396.37      364.15     63.42 o 
  -2  10  16      204.56      283.06     56.43 o 
 -43   1  17        9.73      -11.08     13.05 o 
 -41   1  17      852.62      897.59     29.06 o 
 -39   1  17      573.06      609.15     22.11 o 
 -37   1  17       89.97       62.60     10.01 o 
 -35   1  17      352.19      310.78     13.34 o 
 -33   1  17      612.23      562.15     15.71 o 
 -31   1  17      738.30      673.96     16.64 o 
 -29   1  17     1038.65      904.24     18.74 o 
 -27   1  17      319.61      344.23     15.66 o 
 -25   1  17     2478.88     2317.61     32.64 o 
 -23   1  17     2097.13     2248.67     31.57 o 
 -21   1  17     2706.65     2504.44     33.60 o 
 -19   1  17      292.96      310.43     10.51 o 
 -17   1  17     4008.88     4242.71     53.65 o 
 -15   1  17     3660.21     3867.41     46.24 o 
 -13   1  17     6626.75     6832.37     74.93 o 
 -11   1  17     2055.88     2210.27     35.82 o 
  -9   1  17      115.81      131.04      6.45 o 
  -7   1  17       70.04       49.68      4.93 o 
  -5   1  17    14818.82    15782.71    149.38 o 
  -3   1  17      960.64      939.80     17.68 o 
  -1   1  17     6935.01     7053.08     72.15 o 
   1   1  17    10184.62    10075.91     98.43 o 
   3   1  17     3591.67     3647.29     41.76 o 
   5   1  17      419.15      454.73     13.20 o 
   7   1  17        2.02        1.01      6.19 o 
   9   1  17      878.03      938.61     35.91 o 
  11   1  17      311.79      256.76     14.87 o 
  13   1  17       14.21       28.83      9.95 o 
  15   1  17     1124.22     1162.69     33.65 o 
  17   1  17      110.12       59.65     13.87 o 
  19   1  17        0.62       -2.94     11.68 o 
 -42   2  17     1658.16     1777.16     48.18 o 
 -40   2  17      777.93      717.90     30.15 o 
 -38   2  17       44.02       62.46     13.19 o 
 -36   2  17      115.23      111.08     14.77 o 
 -34   2  17     1538.34     1491.98     35.42 o 
 -32   2  17      470.70      432.04     19.02 o 
 -30   2  17     1023.36      988.41     21.82 o 
 -28   2  17        9.56        2.96      5.46 o 
 -26   2  17     1863.13     1868.44     27.02 o 
 -24   2  17      616.99      546.34     12.88 o 
 -22   2  17     3017.64     2811.24     40.41 o 
 -20   2  17     2333.74     2217.65     33.46 o 
 -18   2  17     5750.82     6049.24     66.85 o 
 -16   2  17     1667.09     1712.41     21.66 o 
 -14   2  17     3566.57     3484.56     37.77 o 
 -12   2  17       19.73       32.21      4.98 o 
 -10   2  17      213.52      166.30      7.56 o 
  -8   2  17     2487.63     2766.78     52.34 o 
  -6   2  17     5929.91     5679.64     64.05 o 
  -4   2  17      348.20      364.39     12.30 o 
  -2   2  17     7325.98     7463.12     82.10 o 
   0   2  17     1003.29      918.96     35.21 o 
   2   2  17      219.56      191.97     13.58 o 
   4   2  17     3504.97     3337.63     47.92 o 
   6   2  17     3305.71     3156.00     55.90 o 
   8   2  17       93.09       92.18     10.06 o 
  10   2  17     1544.51     1488.73     31.84 o 
  12   2  17     2032.01     2128.90     40.46 o 
  14   2  17        6.44       15.15      8.79 o 
  16   2  17        2.92       -9.96     10.77 o 
  18   2  17      462.96      461.28     30.21 o 
 -43   3  17      120.54      148.07     19.29 o 
 -41   3  17      148.29      159.29     18.78 o 
 -39   3  17     1023.22     1033.91     38.39 o 
 -37   3  17        0.01      -10.50     10.50 o 
 -35   3  17      915.89      876.36     30.95 o 
 -33   3  17       24.81       15.59     10.97 o 
 -31   3  17     2851.13     2870.07     52.93 o 
 -29   3  17       94.49       65.98     10.21 o 
 -27   3  17       49.77       37.65      8.52 o 
 -25   3  17     3708.09     3459.48     57.58 o 
 -23   3  17     1498.22     1525.31     52.48 o 
 -21   3  17     3268.35     3150.45     52.39 o 
 -19   3  17      124.11      112.82      9.93 o 
 -17   3  17      336.16      295.91     19.79 o 
 -15   3  17       64.79      103.54      9.10 o 
 -13   3  17     1913.47     1735.67     33.26 o 
 -11   3  17      185.69      142.96     10.23 o 
  -9   3  17       60.19       36.88      8.13 o 
  -7   3  17     1572.15     1530.96     30.75 o 
  -5   3  17     7359.22     7283.65    101.67 o 
  -3   3  17      387.14      452.98     22.35 o 
  -1   3  17      561.87      511.29     21.06 o 
   1   3  17     1405.77     1293.30     61.82 o 
   3   3  17     1855.40     1696.17     40.81 o 
   5   3  17     3979.10     4020.04     90.10 o 
   7   3  17      510.22      506.53     19.79 o 
   9   3  17        5.94        3.14      9.34 o 
  11   3  17      246.64      219.52     21.08 o 
  13   3  17       10.15       -1.22     10.01 o 
  15   3  17      313.72      306.09     20.73 o 
  17   3  17      415.73      436.99     42.67 o 
  19   3  17        0.47        7.83     15.27 o 
 -42   4  17      819.25      884.22     37.95 o 
 -40   4  17        9.40       23.29     19.54 o 
 -38   4  17      212.34      175.64     19.30 o 
 -36   4  17       15.32       15.02     12.22 o 
 -34   4  17     1412.78     1421.31     40.63 o 
 -32   4  17     2186.23     2186.12     45.81 o 
 -30   4  17        6.18       13.76     14.07 o 
 -28   4  17      142.74      122.65     12.28 o 
 -26   4  17      538.41      520.15     20.15 o 
 -24   4  17     3873.88     3784.78    119.09 o 
 -22   4  17        9.51       30.15      8.00 o 
 -20   4  17        1.79        3.34      6.59 o 
 -18   4  17      343.02      310.14     18.46 o 
 -16   4  17       13.94       12.92      8.47 o 
 -14   4  17     1033.01     1042.25     30.58 o 
 -12   4  17      102.50      151.90     14.82 o 
 -10   4  17      332.11      291.93     22.51 o 
  -8   4  17      714.01      519.33     21.83 o 
  -6   4  17      540.27      591.85     25.44 o 
  -4   4  17       85.29       65.26     27.84 o 
  -2   4  17     5302.22     5236.22    188.96 o 
   0   4  17        0.21       -2.02     11.27 o 
   2   4  17      188.12      169.97     28.17 o 
   4   4  17     5304.16     5423.11    121.47 o 
   6   4  17     1580.39     1523.07     40.41 o 
   8   4  17      938.07      880.36     28.28 o 
  10   4  17       32.66        8.02     10.42 o 
  12   4  17     3109.53     2994.12     61.89 o 
  14   4  17        9.70       -7.90     11.29 o 
  16   4  17      309.67      273.31     33.68 o 
 -39   5  17      922.37      925.01     37.22 o 
 -37   5  17        2.23      -14.33     14.33 o 
 -35   5  17      484.51      424.21     26.34 o 
 -33   5  17      106.68       95.69     15.71 o 
 -31   5  17     2923.34     2974.28    120.96 o 
 -29   5  17       98.69      116.85     15.63 o 
 -27   5  17     2528.54     2402.59    110.08 o 
 -25   5  17      153.07      142.40     22.38 o 
 -23   5  17     2344.46     2184.45     70.14 o 
 -21   5  17       91.08      108.42     21.74 o 
 -19   5  17      293.08      326.56     28.66 o 
 -17   5  17      236.97      244.07     25.04 o 
 -15   5  17     1288.13     1163.81     46.68 o 
 -13   5  17      388.96      465.10     30.19 o 
 -11   5  17      811.13      776.86     93.29 o 
  -9   5  17     4194.75     3920.66     98.84 o 
  -7   5  17      139.13      152.04     19.99 o 
  -5   5  17      252.20      303.78     43.93 o 
  -3   5  17      331.02      402.94     51.91 o 
  -1   5  17      432.27      433.16    106.19 o 
   1   5  17      151.58      102.61     16.87 o 
   3   5  17      349.38      351.76     27.10 o 
   5   5  17     2252.37     2202.78     66.32 o 
   7   5  17      691.60      712.83     84.07 o 
   9   5  17       67.51       53.43     13.42 o 
  11   5  17      340.17      279.79     21.14 o 
  13   5  17      138.07      117.43     19.23 o 
  15   5  17      275.02      278.14     25.42 o 
 -38   6  17        0.17      -20.74     38.46 o 
 -36   6  17        3.12      -26.14     64.31 o 
 -34   6  17        0.04       -0.89     26.97 o 
 -32   6  17      237.77      218.97     43.73 o 
 -30   6  17      143.12       60.33     30.32 o 
 -28   6  17       83.54       76.62     37.10 o 
 -26   6  17       78.78       73.53     19.87 o 
 -24   6  17      360.24      369.48     33.36 o 
 -22   6  17      463.44      442.64     34.49 o 
 -20   6  17      190.69      184.23     24.92 o 
 -18   6  17        3.51       10.84     14.74 o 
 -16   6  17       90.62      116.65     21.65 o 
 -14   6  17      345.94      368.29     31.15 o 
 -12   6  17      915.56      952.28     43.19 o 
 -10   6  17       38.83       16.87     14.08 o 
  -8   6  17      416.16      301.52     45.82 o 
  -6   6  17        8.12       58.64     26.83 o 
  -4   6  17        2.09        7.17     22.07 o 
  -2   6  17       27.40       34.16     26.62 o 
   0   6  17      312.54      332.80     50.41 o 
   2   6  17      174.02      151.85     38.27 o 
   4   6  17       58.23       65.05     34.13 o 
   6   6  17      241.05      256.90     39.09 o 
   8   6  17      153.84      154.81     38.23 o 
  10   6  17      928.25      895.38     67.47 o 
  12   6  17      645.71      618.63     29.67 o 
  14   6  17       78.75       84.77     25.17 o 
 -35   7  17       94.17       71.99     37.58 o 
 -33   7  17      346.37      331.58     54.34 o 
 -31   7  17     1551.14     1633.16     96.85 o 
 -29   7  17       64.05      109.65     34.92 o 
 -27   7  17      609.48      583.91     56.63 o 
 -25   7  17      655.38      702.68     43.54 o 
 -23   7  17       70.37       59.89     20.63 o 
 -21   7  17       85.20      115.64     23.20 o 
 -19   7  17     2303.90     2318.47     76.97 o 
 -17   7  17       24.40       43.73     17.42 o 
 -15   7  17      736.38      706.83     44.28 o 
 -13   7  17       74.63       78.11     28.47 o 
 -11   7  17      444.11      400.56     32.31 o 
  -9   7  17       39.76       50.36     28.87 o 
  -7   7  17     1187.91     1078.37     77.97 o 
  -5   7  17       89.26       60.25     29.60 o 
  -3   7  17      284.49      383.03     56.08 o 
  -1   7  17      526.22      494.09     62.14 o 
   1   7  17      123.77      146.72     39.69 o 
   3   7  17      136.43      168.33     42.35 o 
   5   7  17     5503.00     5514.54    214.41 o 
   7   7  17        0.02       13.50     31.84 o 
   9   7  17      392.19      435.61     62.30 o 
  11   7  17      330.23      346.88     56.74 o 
 -32   8  17      644.99      800.99     72.42 o 
 -30   8  17      277.07      336.99     55.29 o 
 -28   8  17        7.87       15.34     30.29 o 
 -26   8  17      927.63      958.91     72.67 o 
 -24   8  17     2363.36     2445.47     85.31 o 
 -22   8  17       32.90       53.68     21.26 o 
 -20   8  17      226.24      296.61     32.96 o 
 -18   8  17       41.98       36.96     19.11 o 
 -16   8  17       43.82       65.61     20.65 o 
 -14   8  17     1133.03     1116.35    113.26 o 
 -12   8  17     1090.79     1186.97     83.88 o 
 -10   8  17       38.56       52.93     29.54 o 
  -8   8  17      115.80      112.07     37.38 o 
  -6   8  17     1737.94     1879.40    110.64 o 
  -4   8  17       84.81       63.55     33.19 o 
  -2   8  17      211.29      324.20     54.37 o 
   0   8  17      559.57      434.21     62.78 o 
   2   8  17      776.36      782.39     74.76 o 
   4   8  17      234.83      225.44     50.31 o 
   6   8  17      244.19      264.40     53.35 o 
   8   8  17       11.10       46.32     35.55 o 
 -27   9  17      179.30      183.26     42.67 o 
 -25   9  17      970.12      873.99     73.93 o 
 -23   9  17       13.52       18.28     30.36 o 
 -21   9  17      780.76      760.88     91.75 o 
 -19   9  17       58.06       66.95     36.59 o 
 -17   9  17        8.68        9.37     18.90 o 
 -15   9  17       49.26       58.47     33.74 o 
 -13   9  17     1348.91     1430.68     98.49 o 
 -11   9  17      166.00      244.43     50.43 o 
  -9   9  17       14.55       26.11     29.62 o 
  -7   9  17      929.36     1167.51     91.21 o 
  -5   9  17     2383.03     2562.57    137.80 o 
  -3   9  17      160.48      232.33     51.33 o 
  -1   9  17      114.81       70.64     37.85 o 
   1   9  17      584.36      721.48     82.86 o 
   3   9  17      302.80      272.48     55.82 o 
 -22  10  17      775.29      767.14     67.39 o 
 -20  10  17     1657.86     1500.27     92.58 o 
 -18  10  17     1325.81     1375.28     64.75 o 
 -16  10  17      204.67      171.87     46.12 o 
 -14  10  17       72.64       71.63     37.15 o 
 -12  10  17      754.99      913.87     84.29 o 
 -10  10  17       28.59       14.59     30.34 o 
  -8  10  17       48.15       62.33     35.43 o 
  -6  10  17     1020.78     1074.99     92.52 o 
  -4  10  17      256.47      335.56     60.57 o 
 -44   0  18        8.63       26.70     20.17 o 
 -42   0  18      188.26      201.85     19.75 o 
 -40   0  18       35.36       41.47     15.72 o 
 -38   0  18     4324.52     4253.84     78.97 o 
 -36   0  18        0.93       18.06     10.32 o 
 -34   0  18     1342.26     1498.76     37.72 o 
 -32   0  18      763.99      738.80     25.01 o 
 -30   0  18      991.21     1041.55     29.68 o 
 -28   0  18      493.50      500.50     20.78 o 
 -26   0  18    31187.45    30737.94    435.75 o 
 -24   0  18      423.85      513.24     20.82 o 
 -22   0  18      673.94      857.39     30.66 o 
 -20   0  18    10276.75    10066.66    152.22 o 
 -18   0  18     7583.40     8224.62    127.39 o 
 -16   0  18    10376.52    10519.98    157.67 o 
 -14   0  18    10075.60    10796.95    161.38 o 
 -12   0  18    40080.82    41563.84    580.20 o 
 -10   0  18      118.04       96.44     24.09 o 
  -8   0  18    18592.54    19922.09    356.94 o 
  -6   0  18      597.36      490.04     19.49 o 
  -4   0  18    81871.77    82981.75   1009.56 o 
  -2   0  18     4594.58     4796.14     94.59 o 
   0   0  18     2517.62     2434.76     41.76 o 
   2   0  18     6973.41     6648.06    103.64 o 
   4   0  18     5484.52     5455.13     88.39 o 
   6   0  18      617.95      586.94     22.19 o 
   8   0  18      585.48      648.93     23.19 o 
  10   0  18     2909.57     3127.24     59.22 o 
  12   0  18     1491.91     1531.86     44.42 o 
  14   0  18       24.03       -5.90     20.86 o 
  16   0  18     1353.57     1460.81     70.48 o 
  18   0  18     1544.93     1565.28     74.59 o 
 -43   1  18      421.99      467.53     28.33 o 
 -41   1  18        5.22       -5.30      9.36 o 
 -39   1  18       69.34       57.45     10.68 o 
 -37   1  18      293.85      274.12     14.84 o 
 -35   1  18     7847.03     7781.48     89.20 o 
 -33   1  18      167.63      142.54      9.44 o 
 -31   1  18      466.24      413.96     13.87 o 
 -29   1  18      214.15      186.51      9.76 o 
 -27   1  18    12057.46    11405.78    121.92 o 
 -25   1  18       22.33       52.52      6.46 o 
 -23   1  18      371.27      370.91     12.52 o 
 -21   1  18     9018.50     8897.11     96.31 o 
 -19   1  18     7472.00     7612.53     83.43 o 
 -17   1  18      158.06      157.76      7.92 o 
 -15   1  18     3366.29     3481.31     42.96 o 
 -13   1  18     4507.02     4913.58     63.08 o 
 -11   1  18     2580.81     2749.30     35.77 o 
  -9   1  18     4347.55     4354.60     47.46 o 
  -7   1  18      574.04      714.42     13.95 o 
  -5   1  18       15.43       16.65      6.11 o 
  -3   1  18     2826.93     2866.15     35.08 o 
  -1   1  18     6789.98     6855.18     66.39 o 
   1   1  18      133.54      152.45      8.03 o 
   3   1  18     1284.14     1330.66     20.90 o 
   5   1  18     2095.10     2109.39     30.10 o 
   7   1  18     4440.96     4336.80     65.66 o 
   9   1  18     2119.96     2075.07     39.60 o 
  11   1  18     2828.26     2874.39     59.52 o 
  13   1  18       76.93       94.73     11.79 o 
  15   1  18     1086.13     1139.27     54.15 o 
  17   1  18      426.06      415.06     36.46 o 
 -42   2  18       38.42       24.19     16.74 o 
 -40   2  18     1818.45     1884.48     48.79 o 
 -38   2  18        4.78       -9.52      9.52 o 
 -36   2  18       33.31       14.60     10.86 o 
 -34   2  18      801.79      779.29     25.58 o 
 -32   2  18      171.41      141.56     12.89 o 
 -30   2  18      968.18      901.38     35.93 o 
 -28   2  18       12.01       13.40      5.89 o 
 -26   2  18      678.42      714.56     15.17 o 
 -24   2  18     1208.28     1140.70     22.40 o 
 -22   2  18      558.67      523.49     14.78 o 
 -20   2  18     3311.96     3198.12     39.67 o 
 -18   2  18     4173.22     4442.34     51.65 o 
 -16   2  18     7568.80     7970.73     78.60 o 
 -14   2  18     2425.92     2620.16     30.35 o 
 -12   2  18     1995.95     2043.26     35.63 o 
 -10   2  18      568.72      491.77     16.93 o 
  -8   2  18     1189.20     1204.01     20.02 o 
  -6   2  18      962.01      993.69     18.18 o 
  -4   2  18       17.63       23.88      5.46 o 
  -2   2  18     1859.27     1938.44     30.94 o 
   0   2  18      491.17      492.34     17.18 o 
   2   2  18       42.57       37.18      7.30 o 
   4   2  18     1309.65     1233.23     25.55 o 
   6   2  18     2269.09     2268.62     40.50 o 
   8   2  18     3085.13     3067.11     50.65 o 
  10   2  18      484.25      506.98     19.50 o 
  12   2  18      110.45      106.71     11.25 o 
  14   2  18       55.16       46.62     12.60 o 
  16   2  18        2.49       -7.94     13.88 o 
  18   2  18       61.11       49.25     17.26 o 
 -43   3  18      208.49      206.17     21.16 o 
 -41   3  18      230.17      213.04     27.41 o 
 -39   3  18       55.12       52.45     14.00 o 
 -37   3  18      231.39      221.27     31.55 o 
 -35   3  18        1.66        4.15      9.41 o 
 -33   3  18      255.45      232.38     16.50 o 
 -31   3  18        2.93       -1.50      8.28 o 
 -29   3  18      134.58      132.02     12.38 o 
 -27   3  18      487.37      400.45     18.13 o 
 -25   3  18      352.16      351.57     17.04 o 
 -23   3  18       10.72       10.77      7.44 o 
 -21   3  18      745.84      691.28     20.98 o 
 -19   3  18     1393.59     1315.42     29.10 o 
 -17   3  18     2080.49     2049.11     38.17 o 
 -15   3  18       27.59       18.00      6.86 o 
 -13   3  18      160.24      107.35      9.75 o 
 -11   3  18      140.42      109.56      9.60 o 
  -9   3  18      239.99      214.62     12.45 o 
  -7   3  18      798.60      674.16     20.22 o 
  -5   3  18     1291.29     1224.29     31.77 o 
  -3   3  18       17.79       17.29      8.74 o 
  -1   3  18        0.51       -7.23      7.23 o 
   1   3  18      100.50       74.34     16.55 o 
   3   3  18      597.05      509.49     23.59 o 
   5   3  18        4.59        7.32      8.44 o 
   7   3  18      137.41      115.88     13.35 o 
   9   3  18       76.74       72.46     11.90 o 
  11   3  18      297.93      314.12     19.80 o 
  13   3  18       41.83       66.37     13.21 o 
  15   3  18     1161.76     1221.04     45.97 o 
  17   3  18      525.34      554.26     33.19 o 
 -42   4  18       10.12       22.58     25.68 o 
 -40   4  18      391.37      367.15     30.30 o 
 -38   4  18     2142.09     2124.76     54.36 o 
 -36   4  18      232.42      250.64     20.42 o 
 -34   4  18      424.55      415.81     30.39 o 
 -32   4  18      492.01      442.67     21.49 o 
 -30   4  18       32.86        1.73      9.16 o 
 -28   4  18      188.26      133.11     12.72 o 
 -26   4  18     5614.43     5175.01    103.30 o 
 -24   4  18       13.04       26.33      8.68 o 
 -22   4  18     1599.45     1446.90     36.39 o 
 -20   4  18     3095.58     2718.09     48.12 o 
 -18   4  18      230.44      182.57     15.39 o 
 -16   4  18      917.14      783.91     27.18 o 
 -14   4  18      939.69      715.08     25.98 o 
 -12   4  18     2545.37     2079.11     47.53 o 
 -10   4  18      731.60      723.42     25.79 o 
  -8   4  18     5394.96     4882.73     88.72 o 
  -6   4  18       93.26      265.81     22.27 o 
  -4   4  18     3212.05     2798.79     76.88 o 
  -2   4  18      957.59      988.86     40.67 o 
   0   4  18        6.84       20.80     12.46 o 
   2   4  18      994.24      917.27     55.62 o 
   4   4  18      895.96      868.06     30.35 o 
   6   4  18       63.91       53.67     10.77 o 
   8   4  18      201.76      191.84     14.98 o 
  10   4  18       33.82       16.43     14.75 o 
  12   4  18      366.60      380.28     27.34 o 
  14   4  18      133.91      131.51     25.96 o 
  16   4  18        2.27       13.27     26.61 o 
 -39   5  18      342.31      350.36     25.84 o 
 -37   5  18      376.36      400.90     26.29 o 
 -35   5  18     4127.96     4222.19     84.62 o 
 -33   5  18      596.05      582.95     27.59 o 
 -31   5  18      363.37      321.92     29.32 o 
 -29   5  18        3.67       -3.38     10.85 o 
 -27   5  18     3486.13     3257.11     94.04 o 
 -25   5  18       72.16       80.04     19.46 o 
 -23   5  18        1.90       13.13     15.77 o 
 -21   5  18     1791.41     1639.38     59.10 o 
 -19   5  18      844.80      816.03     41.05 o 
 -17   5  18      701.67      716.34     47.40 o 
 -15   5  18     2470.81     2470.07     73.69 o 
 -13   5  18     2539.45     2675.49     77.45 o 
 -11   5  18     3643.72     3297.72     88.65 o 
  -9   5  18     1937.05     1803.87     58.52 o 
  -7   5  18       40.20       39.93     23.71 o 
  -5   5  18      108.75       60.73     27.73 o 
  -3   5  18     2116.40     2085.84     61.98 o 
  -1   5  18     3136.79     3079.82    118.75 o 
   1   5  18      600.06      663.15     45.38 o 
   3   5  18     1663.93     1535.69     54.00 o 
   5   5  18      471.54      443.11     32.33 o 
   7   5  18     1126.77     1059.73     45.37 o 
   9   5  18     1257.35     1323.57     50.78 o 
  11   5  18     1361.24     1282.89     58.93 o 
  13   5  18      397.41      371.58     38.73 o 
  15   5  18       54.74       43.20     17.79 o 
 -38   6  18      375.39      360.79     34.29 o 
 -36   6  18        1.15      -26.15     39.15 o 
 -34   6  18      467.59      447.90     58.49 o 
 -32   6  18      211.15      221.75     44.81 o 
 -30   6  18      572.96      566.41     57.50 o 
 -28   6  18      511.85      477.12     37.50 o 
 -26   6  18       95.37       88.59     21.88 o 
 -24   6  18      725.74      689.35     40.56 o 
 -22   6  18      499.42      522.84     35.72 o 
 -20   6  18     1869.95     1793.77     64.07 o 
 -18   6  18     6716.13     6451.00    152.65 o 
 -16   6  18    14834.62    14318.84    294.12 o 
 -14   6  18      909.96      852.71     65.68 o 
 -12   6  18     1842.99     1752.96     61.11 o 
 -10   6  18      586.22      721.13     78.56 o 
  -8   6  18      177.80      231.36     43.19 o 
  -6   6  18      661.46      713.45     62.81 o 
  -4   6  18       40.95       40.31     27.17 o 
  -2   6  18     4062.02     4201.73    171.69 o 
   0   6  18       64.45      131.26     38.08 o 
   2   6  18     1156.94     1305.02     87.33 o 
   4   6  18       46.05       41.32     20.24 o 
   6   6  18     7961.57     7729.81    168.82 o 
   8   6  18     2378.69     2431.89     75.22 o 
  10   6  18      303.79      295.24     22.90 o 
  12   6  18        7.61        3.12     20.12 o 
 -35   7  18     2729.76     3003.12    144.12 o 
 -33   7  18       98.27       56.41     34.27 o 
 -31   7  18      355.17      347.65     53.17 o 
 -29   7  18        9.62       57.04     31.00 o 
 -27   7  18     2656.44     2576.09     86.57 o 
 -25   7  18       10.31       49.12     19.50 o 
 -23   7  18      428.80      521.07     40.36 o 
 -21   7  18     1781.88     1747.02     67.07 o 
 -19   7  18     1379.07     1425.80     85.87 o 
 -17   7  18      806.60      830.87     85.41 o 
 -15   7  18      290.84      303.30     67.68 o 
 -13   7  18     1274.54     1395.65     56.08 o 
 -11   7  18        0.12        9.38     24.70 o 
  -9   7  18     1864.41     2006.28    111.32 o 
  -7   7  18        3.74       21.00     27.44 o 
  -5   7  18       97.11       49.70     32.46 o 
  -3   7  18      102.13      101.85     36.30 o 
  -1   7  18      977.41     1051.75     83.07 o 
   1   7  18       12.11       -8.65     26.01 o 
   3   7  18      436.30      414.56     61.26 o 
   5   7  18      150.22      221.57     48.77 o 
   7   7  18      787.55      830.65     74.49 o 
   9   7  18      512.56      651.05     76.01 o 
 -32   8  18       40.21       38.56     35.51 o 
 -30   8  18        0.20       -2.11     27.51 o 
 -28   8  18        8.17       28.69     31.25 o 
 -26   8  18     2820.01     2722.28    128.13 o 
 -24   8  18      306.51      376.42     43.93 o 
 -22   8  18      166.22      171.21     28.23 o 
 -20   8  18     2122.91     2049.11     75.93 o 
 -18   8  18      117.74      150.16     26.41 o 
 -16   8  18     1353.37     1457.17     61.47 o 
 -14   8  18      310.45      359.50     57.11 o 
 -12   8  18     3423.33     3722.41    164.48 o 
 -10   8  18      481.86      535.84     67.57 o 
  -8   8  18     3257.77     3283.17    154.40 o 
  -6   8  18       59.55      104.73     37.85 o 
  -4   8  18     4558.37     4531.49    192.52 o 
  -2   8  18      385.26      505.10     68.86 o 
   0   8  18      540.22      591.58     73.70 o 
   2   8  18      427.71      420.61     64.94 o 
   4   8  18     1521.65     1746.58    110.87 o 
   6   8  18       82.15       86.29     41.81 o 
 -27   9  18       27.16       55.49     33.35 o 
 -25   9  18       12.72       46.96     31.49 o 
 -23   9  18      599.12      555.17     57.80 o 
 -21   9  18        4.16        7.53     19.83 o 
 -19   9  18      984.49      966.61     53.42 o 
 -17   9  18       18.94        6.41     19.45 o 
 -15   9  18      582.86      710.01     70.14 o 
 -13   9  18      303.73      405.90     62.25 o 
 -11   9  18      567.79      538.56     69.71 o 
  -9   9  18        2.66       22.80     30.74 o 
  -7   9  18       14.18       13.29     29.46 o 
  -5   9  18       16.60        7.28     27.78 o 
  -3   9  18      111.00      153.06     46.08 o 
  -1   9  18       37.64       43.53     35.91 o 
   1   9  18       49.10       49.62     36.52 o 
 -20  10  18      304.33      318.79     38.65 o 
 -18  10  18       92.82      126.18     43.56 o 
 -16  10  18      953.15     1219.06     97.01 o 
 -14  10  18        9.43        7.69     29.92 o 
 -12  10  18      199.89      251.79     55.19 o 
 -10  10  18      542.46      649.91     81.78 o 
  -8  10  18      111.08       97.99     42.76 o 
  -6  10  18      158.69       91.40     40.54 o 
 -43   1  19      298.04      328.38     24.72 o 
 -41   1  19     2177.79     2265.30     53.78 o 
 -39   1  19      836.56      849.34     23.64 o 
 -37   1  19        6.13       18.46     11.25 o 
 -35   1  19      104.56      114.26      9.25 o 
 -33   1  19      509.30      492.64     15.04 o 
 -31   1  19     1372.69     1312.88     23.82 o 
 -29   1  19     5571.94     5396.89     64.45 o 
 -27   1  19     1321.72     1349.03     23.70 o 
 -25   1  19       32.90       25.11      6.00 o 
 -23   1  19     5993.50     5790.18     66.86 o 
 -21   1  19       38.39       39.02      6.07 o 
 -19   1  19      818.44      874.56     22.24 o 
 -17   1  19     1530.26     1557.05     24.34 o 
 -15   1  19     2901.31     2974.53     38.38 o 
 -13   1  19     1140.37     1353.72     24.64 o 
 -11   1  19        5.43        2.60      4.06 o 
  -9   1  19      297.45      284.84     14.05 o 
  -7   1  19     6019.19     6249.17     65.07 o 
  -5   1  19        0.57        2.29      5.62 o 
  -3   1  19     9990.09    10580.85    104.56 o 
  -1   1  19     1856.85     1800.63     25.23 o 
   1   1  19       17.40       13.96      7.24 o 
   3   1  19       62.29       52.32      7.92 o 
   5   1  19       73.27       69.17      8.67 o 
   7   1  19     1045.71      965.58     25.59 o 
   9   1  19     1338.13     1467.74     32.80 o 
  11   1  19      456.29      525.60     20.47 o 
  13   1  19      765.57      811.00     24.96 o 
  15   1  19      496.71      471.56     25.92 o 
  17   1  19      119.42      140.76     20.65 o 
 -42   2  19       88.52       95.39     16.80 o 
 -40   2  19       18.81       -3.21     11.87 o 
 -38   2  19      225.37      225.22     27.99 o 
 -36   2  19      405.19      394.94     20.49 o 
 -34   2  19     3699.65     3443.99     61.34 o 
 -32   2  19        0.17       10.32      8.30 o 
 -30   2  19     2445.94     2247.36     44.40 o 
 -28   2  19      464.68      437.70     17.76 o 
 -26   2  19     2547.22     2380.38     37.12 o 
 -24   2  19      228.04      179.28      9.84 o 
 -22   2  19      452.39      391.48     12.86 o 
 -20   2  19     7939.00     7792.15     84.81 o 
 -18   2  19      218.10      192.07      8.18 o 
 -16   2  19      629.36      563.38     15.38 o 
 -14   2  19      176.08      161.84      9.32 o 
 -12   2  19     6946.89     7369.93     81.16 o 
 -10   2  19     1372.97     1572.94     24.18 o 
  -8   2  19      113.83      120.49      7.40 o 
  -6   2  19    10622.36    10891.12    116.17 o 
  -4   2  19     6164.66     6086.03     69.75 o 
  -2   2  19      389.38      334.20     17.36 o 
   0   2  19      595.71      618.44     19.65 o 
   2   2  19     6367.99     6259.54     79.86 o 
   4   2  19      102.16       76.44      8.87 o 
   6   2  19      763.80      755.47     23.06 o 
   8   2  19       95.93       85.08     10.57 o 
  10   2  19      696.80      688.68     22.10 o 
  12   2  19       81.17       57.36     12.53 o 
  14   2  19     1574.07     1566.54     42.39 o 
  16   2  19      583.19      561.57     32.98 o 
 -43   3  19      764.93      800.38     41.00 o 
 -41   3  19      709.14      744.91     41.12 o 
 -39   3  19      365.28      345.10     23.16 o 
 -37   3  19       29.44       34.59     12.11 o 
 -35   3  19      624.73      544.25     23.00 o 
 -33   3  19     3980.38     3873.22     66.93 o 
 -31   3  19     1634.34     1559.92     36.48 o 
 -29   3  19      684.12      569.93     21.44 o 
 -27   3  19       17.47        9.33      7.76 o 
 -25   3  19     1641.36     1570.78     34.54 o 
 -23   3  19     9185.60     8724.32    122.30 o 
 -21   3  19      804.86      806.47     28.66 o 
 -19   3  19       54.97       24.08      7.52 o 
 -17   3  19       52.77       53.30      8.48 o 
 -15   3  19    16899.18    17038.67    220.14 o 
 -13   3  19       72.70       59.82     19.38 o 
 -11   3  19       30.86        0.69      6.89 o 
  -9   3  19     1092.35     1126.40     26.92 o 
  -7   3  19     3710.69     3517.99     57.57 o 
  -5   3  19     6115.07     6628.02    109.68 o 
  -3   3  19      213.89      239.35     16.05 o 
  -1   3  19      213.90      197.50     44.80 o 
   1   3  19      229.51      243.82     17.72 o 
   3   3  19      464.89      445.46     19.07 o 
   5   3  19     2352.70     2294.40     44.63 o 
   7   3  19      208.92      208.38     16.24 o 
   9   3  19      390.68      376.64     22.97 o 
  11   3  19      448.98      457.66     64.31 o 
  13   3  19     3865.40     3896.80     76.39 o 
  15   3  19      350.00      324.49     26.48 o 
 -42   4  19       60.89       43.66     36.92 o 
 -40   4  19     2234.78     2373.82     59.46 o 
 -38   4  19        6.05       -6.56     23.70 o 
 -36   4  19      550.27      518.61     27.23 o 
 -34   4  19     1149.92     1203.89     33.74 o 
 -32   4  19       13.01       15.54      9.89 o 
 -30   4  19     2127.40     2062.84     43.66 o 
 -28   4  19      670.06      625.53     22.92 o 
 -26   4  19      403.90      444.12     21.18 o 
 -24   4  19     1914.89     1702.78     36.66 o 
 -22   4  19     1152.31     1158.79     28.91 o 
 -20   4  19     2463.39     2122.86     46.75 o 
 -18   4  19      905.43      996.05     25.97 o 
 -16   4  19     2041.70     1974.68     46.95 o 
 -14   4  19       14.05       20.09     35.71 o 
 -12   4  19     8020.47     7344.16    125.17 o 
 -10   4  19     2470.42     2209.38     50.58 o 
  -8   4  19     2601.67     2557.69     55.52 o 
  -6   4  19     3203.10     3199.36    101.83 o 
  -4   4  19     5492.58     5106.67    115.39 o 
  -2   4  19       66.68       45.11     13.83 o 
   0   4  19      281.16      267.38     24.09 o 
   2   4  19     3640.97     3530.38     89.50 o 
   4   4  19     1306.97     1126.03     35.32 o 
   6   4  19      446.21      482.15     25.62 o 
   8   4  19       51.43       30.09     11.75 o 
  10   4  19     1959.65     1895.31     46.91 o 
  12   4  19       55.99       52.93     13.60 o 
  14   4  19      805.76      800.96     38.40 o 
 -39   5  19      875.78      926.14     37.23 o 
 -37   5  19        0.18      -12.34     12.34 o 
 -35   5  19      237.46      277.26     22.16 o 
 -33   5  19      314.03      313.21     22.01 o 
 -31   5  19      407.71      451.79     31.41 o 
 -29   5  19       16.93        9.82     11.82 o 
 -27   5  19      671.94      645.10     42.52 o 
 -25   5  19      128.74      119.68     21.83 o 
 -23   5  19      123.26      175.20     23.98 o 
 -21   5  19      417.88      353.93     65.87 o 
 -19   5  19      137.59      106.40     20.55 o 
 -17   5  19     7069.07     7016.03    160.74 o 
 -15   5  19     2583.74     2806.32     81.37 o 
 -13   5  19     1791.24     1574.73     56.38 o 
 -11   5  19      343.21      338.27     27.97 o 
  -9   5  19       31.44        5.54     20.21 o 
  -7   5  19      148.81      107.27     28.18 o 
  -5   5  19      302.18      216.50     29.08 o 
  -3   5  19        1.77       -7.57     11.95 o 
  -1   5  19       68.32       72.02     16.29 o 
   1   5  19      172.91      195.47     23.04 o 
   3   5  19     1108.70     1121.55     46.55 o 
   5   5  19     2146.03     2173.01     99.23 o 
   7   5  19      412.10      356.80     23.73 o 
   9   5  19      392.95      335.75     26.78 o 
  11   5  19      394.47      356.03     27.66 o 
  13   5  19        4.45        2.88     14.86 o 
 -38   6  19      638.31      692.69     44.15 o 
 -36   6  19      161.76      123.22     24.83 o 
 -34   6  19        2.69       36.82     34.08 o 
 -32   6  19       75.02       69.71     32.23 o 
 -30   6  19      375.89      400.38     61.76 o 
 -28   6  19      224.99      213.84     28.87 o 
 -26   6  19        1.84       -6.76     15.25 o 
 -24   6  19        6.99        0.77     16.07 o 
 -22   6  19        5.73       17.44     16.60 o 
 -20   6  19       15.98        8.78     15.81 o 
 -18   6  19        0.36        8.76     16.62 o 
 -16   6  19      767.27      760.02     41.82 o 
 -14   6  19      471.33      553.10     37.47 o 
 -12   6  19       30.87       43.41     17.18 o 
 -10   6  19       63.10       68.97     28.94 o 
  -8   6  19      594.95      581.57     57.94 o 
  -6   6  19       42.00       80.35     31.01 o 
  -4   6  19      884.02      866.65     72.57 o 
  -2   6  19       56.90       42.29     28.03 o 
   0   6  19      117.17      125.62     39.16 o 
   2   6  19        1.00        0.06     13.95 o 
   4   6  19      443.18      458.43     34.66 o 
   6   6  19       96.82       96.65     20.80 o 
   8   6  19       15.07       30.83     17.35 o 
  10   6  19       46.30       22.78     21.79 o 
 -35   7  19       40.21       53.51     36.05 o 
 -33   7  19      133.95      182.26     45.19 o 
 -31   7  19     1083.44     1099.90     81.47 o 
 -29   7  19       72.16       51.49     30.57 o 
 -27   7  19      919.31     1021.74     53.64 o 
 -25   7  19      244.54      269.63     32.56 o 
 -23   7  19      750.57      631.90     53.64 o 
 -21   7  19      356.01      381.24     36.27 o 
 -19   7  19      247.00      270.00     31.20 o 
 -17   7  19      250.52      223.14     28.36 o 
 -15   7  19      727.36      726.32     41.85 o 
 -13   7  19     1519.74     1517.01     95.07 o 
 -11   7  19     2645.45     2603.10    129.76 o 
  -9   7  19      911.91      932.50     75.95 o 
  -7   7  19     1425.58     1466.55     95.80 o 
  -5   7  19      384.34      502.94     64.18 o 
  -3   7  19     2636.78     2755.58    137.85 o 
  -1   7  19       75.51       65.37     34.15 o 
   1   7  19      225.83      198.75     48.37 o 
   3   7  19      611.57      712.32     70.55 o 
   5   7  19       57.77       66.22     36.75 o 
   7   7  19       35.35       14.70     32.19 o 
   9   7  19      295.01      271.14     49.44 o 
 -30   8  19      518.74      484.70     63.54 o 
 -28   8  19      387.98      380.37     57.02 o 
 -26   8  19      773.37      875.19     52.31 o 
 -24   8  19      320.50      346.64     38.35 o 
 -22   8  19     1913.30     1955.74     75.72 o 
 -20   8  19      242.08      226.24     30.92 o 
 -18   8  19      758.64      863.08     48.60 o 
 -16   8  19      971.65     1007.25    134.10 o 
 -14   8  19     1201.66     1401.47     95.30 o 
 -12   8  19       87.78       74.36     34.82 o 
 -10   8  19      444.98      433.73     63.10 o 
  -8   8  19     1917.16     1933.90    114.96 o 
  -6   8  19       97.05      151.50     43.07 o 
  -4   8  19      276.11      249.62     51.49 o 
  -2   8  19       10.15       21.25     31.26 o 
   0   8  19        5.96       28.16     31.53 o 
   2   8  19       30.46       32.29     37.72 o 
   4   8  19        1.91       11.97     32.32 o 
 -27   9  19       13.71       36.02     31.56 o 
 -25   9  19      228.96      283.03     50.22 o 
 -23   9  19     1612.50     1771.84    112.76 o 
 -21   9  19      317.86      318.47     50.40 o 
 -19   9  19       13.79       27.99     21.85 o 
 -17   9  19        3.36       47.40     32.48 o 
 -15   9  19     3886.51     4407.09    191.46 o 
 -13   9  19       53.10       44.85     34.77 o 
 -11   9  19        3.46       -1.12     28.73 o 
  -9   9  19      340.94      396.24     63.30 o 
  -7   9  19      804.06      851.43     80.50 o 
  -5   9  19     1462.13     1688.51    111.95 o 
  -3   9  19       56.24       93.85     42.31 o 
  -1   9  19       39.13       -5.13     33.98 o 
 -18  10  19      154.34      166.74     47.49 o 
 -16  10  19      565.33      730.07     85.69 o 
 -14  10  19       37.28       52.24     38.63 o 
 -12  10  19      445.92      462.22     70.98 o 
 -10  10  19        5.67       16.86     33.72 o 
 -44   0  20     2859.47     3243.96    110.92 o 
 -42   0  20     1617.47     1692.69     43.29 o 
 -40   0  20     1433.48     1508.50     40.18 o 
 -38   0  20     2919.84     2904.52     60.27 o 
 -36   0  20     6749.10     6784.36    113.54 o 
 -34   0  20      896.38      815.16     27.80 o 
 -32   0  20     1872.08     1748.37     41.36 o 
 -30   0  20     9575.82     9169.33    143.80 o 
 -28   0  20    25474.69    25371.36    438.26 o 
 -26   0  20    13453.44    13197.22    197.38 o 
 -24   0  20     3695.64     3787.60     68.51 o 
 -22   0  20    37158.26    37789.21    531.65 o 
 -20   0  20    14335.40    15401.20    226.54 o 
 -18   0  20      352.57      319.78     20.46 o 
 -16   0  20      176.55      175.68     13.13 o 
 -14   0  20    13946.01    14731.16    216.20 o 
 -12   0  20     4517.93     4911.17     82.46 o 
 -10   0  20      177.20      285.64     25.37 o 
  -8   0  20      136.06      139.32     12.46 o 
  -6   0  20    14357.94    14759.21    188.13 o 
  -4   0  20      657.30      752.46     21.18 o 
  -2   0  20     7077.39     7206.96     99.61 o 
   0   0  20       21.39        5.70      8.08 o 
   2   0  20     5968.78     5988.54     96.39 o 
   4   0  20     1731.47     1732.22     38.89 o 
   6   0  20     2172.13     2377.92     48.56 o 
   8   0  20      104.25      120.36     12.87 o 
  10   0  20     3878.39     4075.66     87.28 o 
  12   0  20     1403.09     1367.38     67.30 o 
  14   0  20      164.40      174.99     30.42 o 
  16   0  20     2269.25     2265.59     92.08 o 
 -43   1  20      668.50      751.48     30.53 o 
 -41   1  20        5.08        7.65     11.75 o 
 -39   1  20     1201.79     1141.25     27.32 o 
 -37   1  20     2496.13     2507.76     43.12 o 
 -35   1  20      360.41      353.14     13.85 o 
 -33   1  20        0.04       -5.73      5.73 o 
 -31   1  20       12.51       13.70      6.24 o 
 -29   1  20     4155.01     3945.85     50.53 o 
 -27   1  20      945.57      894.57     19.06 o 
 -25   1  20      121.37       99.93      8.07 o 
 -23   1  20     2025.82     2064.88     30.69 o 
 -21   1  20      583.26      589.41     14.83 o 
 -19   1  20    12469.58    12364.54    130.35 o 
 -17   1  20       71.31      101.19      7.76 o 
 -15   1  20      469.85      404.89     14.53 o 
 -13   1  20      763.83      782.34     16.53 o 
 -11   1  20     7524.15     7882.68     79.99 o 
  -9   1  20      408.45      464.81     12.15 o 
  -7   1  20     6175.88     6111.41     64.50 o 
  -5   1  20      681.26      754.89     15.46 o 
  -3   1  20     5598.42     5670.29     57.07 o 
  -1   1  20        5.87       17.63      5.22 o 
   1   1  20     3512.43     3436.04     40.77 o 
   3   1  20       66.57       70.28      8.74 o 
   5   1  20       17.20       -8.05      8.05 o 
   7   1  20      851.14      876.26     24.84 o 
   9   1  20      758.62      775.01     23.86 o 
  11   1  20      236.43      236.01     15.92 o 
  13   1  20        7.47        6.75     11.07 o 
  15   1  20      611.35      720.58     28.29 o 
 -42   2  20      581.48      525.28     28.24 o 
 -40   2  20        3.68        8.24     15.66 o 
 -38   2  20     1150.06     1063.74     31.51 o 
 -36   2  20      975.56     1017.39     29.98 o 
 -34   2  20      207.48      208.82     15.68 o 
 -32   2  20        1.56        2.06      8.17 o 
 -30   2  20      466.59      421.00     19.27 o 
 -28   2  20      925.47      870.01     25.39 o 
 -26   2  20      125.86      131.35     11.73 o 
 -24   2  20     1814.40     1784.44     36.93 o 
 -22   2  20      259.44      252.90      9.66 o 
 -20   2  20       74.22       67.12      7.36 o 
 -18   2  20     2873.55     3131.62     45.26 o 
 -16   2  20     1512.26     1524.38     27.33 o 
 -14   2  20     4415.01     4570.04     60.84 o 
 -12   2  20       24.38       47.63      5.95 o 
 -10   2  20       39.60       63.81      6.29 o 
  -8   2  20       34.69       27.68      6.34 o 
  -6   2  20     1953.71     1916.10     32.56 o 
  -4   2  20       96.67       94.40     14.97 o 
  -2   2  20       95.70       79.35      9.27 o 
   0   2  20      549.43      543.71     17.06 o 
   2   2  20       39.67       35.47      7.70 o 
   4   2  20       70.46       72.37     10.00 o 
   6   2  20      373.49      318.91     15.83 o 
   8   2  20      837.80      845.56     24.10 o 
  10   2  20       25.87       22.85     11.20 o 
  12   2  20        0.30       -8.76     10.59 o 
  14   2  20      271.96      303.32     25.59 o 
 -43   3  20      308.17      267.03     30.11 o 
 -41   3  20      377.28      352.58     24.21 o 
 -39   3  20       16.12       11.61     12.31 o 
 -37   3  20       18.61        7.53     10.09 o 
 -35   3  20      800.17      768.23     26.59 o 
 -33   3  20       51.70       69.02     11.53 o 
 -31   3  20      131.42       98.05     12.12 o 
 -29   3  20        4.47       11.05      8.61 o 
 -27   3  20      651.86      624.63     21.95 o 
 -25   3  20      189.30      183.85     13.51 o 
 -23   3  20      574.82      500.91     19.24 o 
 -21   3  20      146.46      141.31     11.79 o 
 -19   3  20       71.40       71.05      9.94 o 
 -17   3  20       21.81       21.43      7.95 o 
 -15   3  20      451.57      472.14     17.99 o 
 -13   3  20      253.66      313.11     15.65 o 
 -11   3  20       32.32       23.57      7.54 o 
  -9   3  20        8.33       10.60      7.30 o 
  -7   3  20      668.77      627.27     20.71 o 
  -5   3  20       11.39       15.66      8.72 o 
  -3   3  20      425.93      452.41     21.99 o 
  -1   3  20     1244.07     1144.97     67.06 o 
   1   3  20       18.63        9.14     10.87 o 
   3   3  20       21.55       14.29     10.50 o 
   5   3  20      180.60      159.29     14.83 o 
   7   3  20      346.50      321.93     19.81 o 
   9   3  20       80.68       74.32     15.07 o 
  11   3  20       17.72      -11.05     11.05 o 
  13   3  20      362.99      436.45     40.88 o 
 -40   4  20       53.57       26.87     15.41 o 
 -38   4  20      174.54      143.64     17.97 o 
 -36   4  20      229.23      178.69     18.16 o 
 -34   4  20      146.80      133.93     14.58 o 
 -32   4  20       83.62       57.26     11.55 o 
 -30   4  20     1676.97     1525.14     37.31 o 
 -28   4  20     1558.62     1393.16     34.17 o 
 -26   4  20      757.25      740.92     26.87 o 
 -24   4  20      188.35      186.34     13.78 o 
 -22   4  20     2637.60     2354.74     45.13 o 
 -20   4  20     1445.19     1255.95     30.20 o 
 -18   4  20      160.98      153.81     12.31 o 
 -16   4  20      239.93      176.10     12.70 o 
 -14   4  20      549.35      319.44     19.99 o 
 -12   4  20     1513.12     1250.62     36.36 o 
 -10   4  20      773.15      764.94     28.25 o 
  -8   4  20       18.78       -4.71     11.43 o 
  -6   4  20     3273.09     2985.32     89.45 o 
  -4   4  20      118.92      195.82     21.43 o 
  -2   4  20      912.27      987.62     36.96 o 
   0   4  20      343.69      393.57     22.47 o 
   2   4  20      228.14      187.38     17.34 o 
   4   4  20      266.33      244.35     16.53 o 
   6   4  20        1.22       -9.51      9.51 o 
   8   4  20       68.16       25.76     12.76 o 
  10   4  20      591.99      558.87     26.41 o 
  12   4  20      438.26      393.84     53.62 o 
 -39   5  20       98.17       65.87     16.76 o 
 -37   5  20      384.90      373.82     25.57 o 
 -35   5  20       19.94       22.65     13.64 o 
 -33   5  20       35.07       38.97     11.76 o 
 -31   5  20       25.69       17.97     10.49 o 
 -29   5  20     1385.53     1306.47     34.24 o 
 -27   5  20     1087.07     1102.81    102.22 o 
 -25   5  20      148.15      168.55     24.57 o 
 -23   5  20     1255.94     1200.96     52.11 o 
 -21   5  20      282.67      236.48     27.44 o 
 -19   5  20     4622.48     4441.23    114.84 o 
 -17   5  20       34.16       75.10     19.38 o 
 -15   5  20     1310.90     1285.68     51.44 o 
 -13   5  20      294.38      272.56     27.27 o 
 -11   5  20     3024.90     2836.44     81.57 o 
  -9   5  20      201.11      184.60     23.95 o 
  -7   5  20     2624.40     2729.92    165.34 o 
  -5   5  20       40.02       32.88     14.99 o 
  -3   5  20      289.49      243.83     24.09 o 
  -1   5  20      295.12      363.67     28.60 o 
   1   5  20     2861.72     2986.23     83.26 o 
   3   5  20      108.96      125.52     41.60 o 
   5   5  20        3.04        7.91     15.86 o 
   7   5  20     1375.77     1368.64     42.39 o 
   9   5  20      434.36      365.81     27.84 o 
  11   5  20       37.90       19.26     15.34 o 
 -38   6  20      805.80      760.70     56.43 o 
 -36   6  20     2924.26     3214.40    124.57 o 
 -34   6  20      244.70      241.06     47.02 o 
 -32   6  20      126.86      147.21     39.26 o 
 -30   6  20     1171.58     1165.98     59.87 o 
 -28   6  20     1718.41     1649.39     68.19 o 
 -26   6  20      361.41      436.61     91.01 o 
 -24   6  20      132.87       77.57     21.39 o 
 -22   6  20     1075.41     1121.08     54.19 o 
 -20   6  20     3043.86     3051.65    117.78 o 
 -18   6  20     5273.00     5243.25    205.86 o 
 -16   6  20     4628.50     4447.12    116.89 o 
 -14   6  20     3031.57     3041.05     89.27 o 
 -12   6  20     3990.54     4054.76    167.80 o 
 -10   6  20     1775.89     1712.23    100.40 o 
  -8   6  20     1878.37     1929.22    107.22 o 
  -6   6  20      136.68      118.63     38.23 o 
  -4   6  20      171.47      215.52     45.21 o 
  -2   6  20        1.12      -11.53     24.22 o 
   0   6  20      798.57      822.56     52.46 o 
   2   6  20       33.97       15.01     16.90 o 
   4   6  20       86.83       99.78     21.31 o 
   6   6  20     4237.59     4263.33    110.60 o 
   8   6  20      228.06      209.87     20.94 o 
 -33   7  20      636.66      524.76     64.78 o 
 -31   7  20       35.04       45.03     32.34 o 
 -29   7  20     2190.30     2166.49     80.20 o 
 -27   7  20      171.45      168.92     38.02 o 
 -25   7  20      417.21      395.39     64.92 o 
 -23   7  20       54.57       58.72     26.34 o 
 -21   7  20      675.65      677.34     42.60 o 
 -19   7  20     1227.75     1108.80     52.64 o 
 -17   7  20      341.04      294.49     31.98 o 
 -15   7  20      141.10      158.27     40.60 o 
 -13   7  20      121.25       95.19     35.51 o 
 -11   7  20      561.89      661.23     66.99 o 
  -9   7  20      429.56      385.03     57.12 o 
  -7   7  20       10.49        5.33     24.89 o 
  -5   7  20        4.62       32.05     30.57 o 
  -3   7  20     1281.34     1277.61     92.72 o 
  -1   7  20      753.45      939.76     81.63 o 
   1   7  20      113.10       61.51     36.78 o 
   3   7  20       99.51      185.80     48.32 o 
   5   7  20      144.56      128.45     43.23 o 
   7   7  20      518.85      601.67     40.85 o 
 -30   8  20      685.91      791.36     73.06 o 
 -28   8  20     2255.80     2410.47    122.63 o 
 -26   8  20     1483.74     1449.41     66.47 o 
 -24   8  20        0.35       48.84     22.67 o 
 -22   8  20     2939.50     3077.72     99.05 o 
 -20   8  20     1289.43     1344.33    144.70 o 
 -18   8  20      319.48      352.25     42.95 o 
 -16   8  20      124.39      120.99     39.39 o 
 -14   8  20     2532.42     2739.67    139.91 o 
 -12   8  20      185.79      169.12     44.08 o 
 -10   8  20       56.84       65.80     33.64 o 
  -8   8  20      108.84      116.86     40.72 o 
  -6   8  20     2091.74     2326.67    131.95 o 
  -4   8  20      731.80      748.60     77.73 o 
  -2   8  20      122.56      110.36     42.76 o 
   0   8  20      108.22      147.18     46.48 o 
   2   8  20        3.47       24.94     35.36 o 
 -25   9  20        0.39        8.84     30.33 o 
 -23   9  20      305.44      362.18     40.19 o 
 -21   9  20      127.27      107.86     45.73 o 
 -19   9  20      105.49       64.49     35.25 o 
 -17   9  20        4.03       -5.28     30.29 o 
 -15   9  20        9.79       18.71     30.07 o 
 -13   9  20       32.63       10.64     30.34 o 
 -11   9  20      295.64      287.61     56.31 o 
  -9   9  20       46.79       84.77     38.87 o 
  -7   9  20       12.96        6.32     32.67 o 
  -5   9  20      410.84      444.34     69.64 o 
  -3   9  20      955.26     1043.32     89.88 o 
 -43   1  21      419.83      370.85     23.49 o 
 -41   1  21        3.59       16.99     11.17 o 
 -39   1  21     1090.48     1139.70     32.58 o 
 -37   1  21     2784.19     2700.34     45.42 o 
 -35   1  21     1458.17     1413.12     26.09 o 
 -33   1  21     1043.81     1010.21     21.22 o 
 -31   1  21     1092.91     1036.65     21.22 o 
 -29   1  21     2561.95     2514.82     36.48 o 
 -27   1  21     4962.00     4912.35     59.93 o 
 -25   1  21     4570.17     4507.91     55.63 o 
 -23   1  21     5344.35     5403.74     63.87 o 
 -21   1  21     1224.15     1238.12     32.87 o 
 -19   1  21      299.07      292.16     11.38 o 
 -17   1  21      491.73      444.81     14.56 o 
 -15   1  21      987.96      986.67     19.07 o 
 -13   1  21      165.03      144.66      7.66 o 
 -11   1  21      408.83      399.70     11.49 o 
  -9   1  21       89.41      104.44      6.91 o 
  -7   1  21     2184.30     2258.67     32.30 o 
  -5   1  21      110.98      134.99      7.87 o 
  -3   1  21      159.61      147.47      7.91 o 
  -1   1  21       10.55       -5.33      5.33 o 
   1   1  21       15.05       22.31      7.02 o 
   3   1  21      788.66      771.45     20.00 o 
   5   1  21      892.87      852.42     45.92 o 
   7   1  21      130.81      157.85     12.97 o 
   9   1  21      395.95      457.86     19.97 o 
  11   1  21      286.51      279.96     19.28 o 
  13   1  21      333.48      270.60     18.83 o 
 -42   2  21     2074.27     2087.35     53.19 o 
 -40   2  21      568.33      623.69     28.45 o 
 -38   2  21      780.03      690.15     26.12 o 
 -36   2  21      147.78      134.84     15.74 o 
 -34   2  21        2.34        8.31      9.22 o 
 -32   2  21     1656.55     1586.22     36.98 o 
 -30   2  21     1052.80      972.89     27.61 o 
 -28   2  21        2.93       -5.15      7.75 o 
 -26   2  21      572.10      505.10     20.03 o 
 -24   2  21      373.59      336.60     13.82 o 
 -22   2  21     1242.00     1239.89     24.70 o 
 -20   2  21     3760.78     3809.42     53.30 o 
 -18   2  21     3509.57     3593.36     50.82 o 
 -16   2  21     1215.62     1170.93     27.06 o 
 -14   2  21     9404.15     9309.03    112.37 o 
 -12   2  21     1444.21     1336.08     26.06 o 
 -10   2  21     1590.70     1413.97     26.89 o 
  -8   2  21      841.15      915.74     21.15 o 
  -6   2  21     1543.81     1520.37     30.32 o 
  -4   2  21     1362.58     1498.49     36.38 o 
  -2   2  21      130.62      139.79     11.21 o 
   0   2  21       10.76       20.28      7.31 o 
   2   2  21      324.93      271.73     14.29 o 
   4   2  21     1195.40     1151.98     27.47 o 
   6   2  21      478.58      404.66     17.69 o 
   8   2  21      188.85      178.72     30.87 o 
  10   2  21      119.03      108.64     14.98 o 
  12   2  21      566.07      486.16     35.98 o 
  14   2  21       67.91       79.30     26.94 o 
 -41   3  21      750.76      760.93     32.02 o 
 -39   3  21     1994.31     1934.97     50.51 o 
 -37   3  21       11.39        8.12      9.98 o 
 -35   3  21      336.46      300.30     18.80 o 
 -33   3  21     3707.07     3570.20     63.97 o 
 -31   3  21     2114.62     2017.74     43.20 o 
 -29   3  21        0.43       -2.05      8.34 o 
 -27   3  21       21.64       21.39      8.90 o 
 -25   3  21     3322.91     3192.32     56.22 o 
 -23   3  21       82.26       79.38     10.28 o 
 -21   3  21       86.42      101.88     10.98 o 
 -19   3  21       86.07       64.91     11.69 o 
 -17   3  21     1506.10     1573.20     34.22 o 
 -15   3  21     5335.31     5446.28     82.58 o 
 -13   3  21     1349.44     1521.72     33.53 o 
 -11   3  21     2685.33     2468.50     45.82 o 
  -9   3  21      422.10      469.97     25.24 o 
  -7   3  21     1938.07     2083.79     47.23 o 
  -5   3  21     2923.01     2900.24     59.60 o 
  -3   3  21     1876.74     1801.32     44.24 o 
  -1   3  21      355.39      350.36     20.77 o 
   1   3  21     1176.10     1174.66     35.60 o 
   3   3  21      950.36      982.91     27.93 o 
   5   3  21     1033.87     1006.39     31.77 o 
   7   3  21       46.83       33.38     11.61 o 
   9   3  21      139.33      107.12     14.62 o 
  11   3  21      136.95       96.39     18.23 o 
  13   3  21       27.20       17.75     15.38 o 
 -40   4  21     4225.23     4235.44     87.00 o 
 -38   4  21      169.53      190.30     19.67 o 
 -36   4  21       45.05       55.37     12.50 o 
 -34   4  21      274.94      278.07     18.85 o 
 -32   4  21     1847.51     1739.75     43.91 o 
 -30   4  21     5042.60     4735.22     78.32 o 
 -28   4  21      583.43      527.43     21.92 o 
 -26   4  21     2525.23     2207.11     45.04 o 
 -24   4  21      193.62      190.11     14.20 o 
 -22   4  21     5207.78     4735.77     96.32 o 
 -20   4  21     3402.51     3111.60     55.15 o 
 -18   4  21     3255.16     3250.66     84.24 o 
 -16   4  21     2325.10     2267.30     47.98 o 
 -14   4  21     8487.12     8413.54    183.50 o 
 -12   4  21       53.15       53.96     11.80 o 
 -10   4  21      435.92      410.51     18.43 o 
  -8   4  21     6566.21     6476.40    110.19 o 
  -6   4  21     3308.97     3109.72     88.14 o 
  -4   4  21      345.10      406.73     22.01 o 
  -2   4  21      971.41      906.46     30.99 o 
   0   4  21      298.64      310.03     26.35 o 
   2   4  21      422.31      348.05     22.27 o 
   4   4  21     1243.57     1324.25     34.30 o 
   6   4  21      541.06      410.69     29.92 o 
   8   4  21       81.59       58.56     13.30 o 
  10   4  21      605.31      685.95     36.07 o 
 -39   5  21       43.97       39.81     15.24 o 
 -37   5  21      153.88      154.56     19.21 o 
 -35   5  21       43.74       43.42     14.97 o 
 -33   5  21       38.57       16.17     11.27 o 
 -31   5  21      168.32      181.22     18.57 o 
 -29   5  21      534.75      487.50     22.36 o 
 -27   5  21        2.12       19.25     12.28 o 
 -25   5  21       44.02       50.46     13.10 o 
 -23   5  21       14.11       28.58     17.66 o 
 -21   5  21     1467.68     1288.95     53.46 o 
 -19   5  21      390.63      445.55     34.08 o 
 -17   5  21     1598.88     1661.99     99.42 o 
 -15   5  21     1443.65     1384.67     40.49 o 
 -13   5  21        1.77       -3.21      9.92 o 
 -11   5  21      428.20      531.88     31.58 o 
  -9   5  21      170.25      153.80     20.50 o 
  -7   5  21     2421.75     2514.11    113.77 o 
  -5   5  21      175.34      157.01     21.19 o 
  -3   5  21     1569.19     1701.08     58.35 o 
  -1   5  21       68.40       66.01     20.18 o 
   1   5  21      689.14      696.55     38.73 o 
   3   5  21       10.73       16.53     16.76 o 
   5   5  21        0.65      -11.86     11.86 o 
   7   5  21      735.37      690.53     35.83 o 
   9   5  21      267.10      229.08     23.62 o 
 -36   6  21        4.22      -15.92     18.18 o 
 -34   6  21       21.49       38.11     32.21 o 
 -32   6  21       69.04       66.28     23.54 o 
 -30   6  21      450.61      420.55     39.31 o 
 -28   6  21       33.75       38.05     20.50 o 
 -26   6  21      183.04      199.49     28.31 o 
 -24   6  21       56.91       65.91     38.31 o 
 -22   6  21     1614.00     1711.21     65.22 o 
 -20   6  21      435.36      404.23     36.21 o 
 -18   6  21      699.12      777.36     43.99 o 
 -16   6  21      146.32      114.17     22.49 o 
 -14   6  21       61.50       65.32     19.39 o 
 -12   6  21      643.87      684.54     65.36 o 
 -10   6  21       70.76       53.25     31.68 o 
  -8   6  21        0.20       15.64     25.52 o 
  -6   6  21        0.04      -20.04     23.08 o 
  -4   6  21      633.27      739.63     69.82 o 
  -2   6  21       21.96       15.93     32.15 o 
   0   6  21      226.87      190.51     34.03 o 
   2   6  21        1.34       -9.17     14.95 o 
   4   6  21       83.61       62.91     40.85 o 
   6   6  21       45.45       50.15     15.29 o 
   8   6  21       43.84       34.86     22.89 o 
 -33   7  21       42.40       31.15     34.55 o 
 -31   7  21      325.39      271.08     48.75 o 
 -29   7  21      737.70      771.00     48.45 o 
 -27   7  21     1056.77     1018.27     53.86 o 
 -25   7  21      200.97      216.88     34.67 o 
 -23   7  21      793.66      791.00     51.87 o 
 -21   7  21     1230.51     1201.46     56.51 o 
 -19   7  21     3467.04     3576.69    105.04 o 
 -17   7  21      454.36      489.82     39.33 o 
 -15   7  21     2979.61     3085.73    146.36 o 
 -13   7  21      226.52      305.28     52.77 o 
 -11   7  21       33.17       62.40     31.44 o 
  -9   7  21      257.70      282.19     51.29 o 
  -7   7  21     1487.84     1572.10    103.18 o 
  -5   7  21      426.27      489.31     66.31 o 
  -3   7  21     1149.90     1251.15     94.43 o 
  -1   7  21      464.51      488.11     67.58 o 
   1   7  21        0.41       -8.14     30.46 o 
   3   7  21       25.65       51.04     38.29 o 
   5   7  21       80.36       71.39     51.19 o 
 -30   8  21        8.83       45.97     34.54 o 
 -28   8  21       24.77       30.33     34.76 o 
 -26   8  21       62.35       51.42     23.55 o 
 -24   8  21      471.36      488.85     62.86 o 
 -22   8  21        7.59       13.07     20.97 o 
 -20   8  21       61.02       54.07     22.86 o 
 -18   8  21      361.48      320.39     36.04 o 
 -16   8  21       21.32       11.20     29.50 o 
 -14   8  21      415.91      420.75     62.76 o 
 -12   8  21      344.85      391.22     59.90 o 
 -10   8  21      615.63      608.45     74.06 o 
  -8   8  21      339.24      331.45     58.78 o 
  -6   8  21      139.81      155.16     45.39 o 
  -4   8  21     1506.05     1766.42    114.82 o 
  -2   8  21        0.93        3.15     28.90 o 
   0   8  21       64.45       97.22     43.24 o 
 -25   9  21      709.87      767.05     54.73 o 
 -23   9  21       11.95       14.83     22.71 o 
 -21   9  21       45.09       39.03     24.14 o 
 -19   9  21       45.51       59.60     37.46 o 
 -17   9  21       89.24       97.06     39.26 o 
 -15   9  21     1145.14     1276.03     96.91 o 
 -13   9  21      240.82      278.21     56.66 o 
 -11   9  21      494.44      717.93     85.09 o 
  -9   9  21      350.88      334.18     63.07 o 
  -7   9  21      279.85      300.62     61.34 o 
 -44   0  22        0.32      -16.25     18.14 o 
 -42   0  22      794.99      752.21     28.53 o 
 -40   0  22      787.19      948.68     31.70 o 
 -38   0  22     7132.50     7348.10    122.96 o 
 -36   0  22     1400.74     1329.68     40.06 o 
 -34   0  22      277.77      231.97     18.52 o 
 -32   0  22     6837.14     6733.64    112.44 o 
 -30   0  22     2157.38     2202.86     48.16 o 
 -28   0  22     7609.08     7410.31    120.42 o 
 -26   0  22    11347.86    11350.44    173.73 o 
 -24   0  22        0.28        0.43      8.61 o 
 -22   0  22     4178.51     4426.46     77.93 o 
 -20   0  22      778.89      745.08     39.83 o 
 -18   0  22     3790.59     3980.67     71.03 o 
 -16   0  22      463.82      378.31     18.37 o 
 -14   0  22     9472.43     9567.89    147.65 o 
 -12   0  22     3790.28     3763.82     85.55 o 
 -10   0  22     1514.81     1537.28     44.59 o 
  -8   0  22       29.46       37.02      7.90 o 
  -6   0  22     5948.29     5918.93     84.95 o 
  -4   0  22     4003.02     4242.15     65.35 o 
  -2   0  22       51.65       34.97      9.85 o 
   0   0  22     1857.95     1878.99     41.16 o 
   2   0  22     2323.70     2223.03     46.33 o 
   4   0  22      135.04      152.83     13.93 o 
   6   0  22      566.50      591.14     23.06 o 
   8   0  22     2792.44     2774.62    101.23 o 
  10   0  22       30.19       11.44     20.06 o 
  12   0  22      540.30      524.54     45.54 o 
 -43   1  22      101.59      112.24     16.17 o 
 -41   1  22      179.31      171.57     16.01 o 
 -39   1  22      310.10      327.45     18.36 o 
 -37   1  22      245.02      205.66     13.47 o 
 -35   1  22     2374.93     2355.00     36.06 o 
 -33   1  22      695.66      669.07     17.67 o 
 -31   1  22       74.46       58.68      7.57 o 
 -29   1  22     6969.77     6755.07     78.51 o 
 -27   1  22     4169.70     3915.39     50.41 o 
 -25   1  22     4867.69     4654.97     58.61 o 
 -23   1  22      161.14      163.96      9.52 o 
 -21   1  22     3382.90     3357.56     43.91 o 
 -19   1  22      496.51      471.48     14.92 o 
 -17   1  22     2156.84     2245.50     39.61 o 
 -15   1  22      678.94      812.15     15.96 o 
 -13   1  22     1038.72     1092.77     18.80 o 
 -11   1  22     1121.44     1230.67     20.29 o 
  -9   1  22      292.84      294.29     10.66 o 
  -7   1  22       13.96       14.32      6.87 o 
  -5   1  22     2520.67     2551.52     31.26 o 
  -3   1  22     5540.91     5677.66     61.21 o 
  -1   1  22       26.79       37.46      7.68 o 
   1   1  22     2884.16     2905.34     43.70 o 
   3   1  22      233.24      211.14     12.39 o 
   5   1  22      350.51      277.64     15.49 o 
   7   1  22      222.95      232.57     14.88 o 
   9   1  22     2074.62     2235.59     66.72 o 
  11   1  22       55.74       53.64     12.73 o 
 -42   2  22      926.23     1000.19     36.03 o 
 -40   2  22      691.81      685.85     27.10 o 
 -38   2  22     1020.48     1059.92     31.79 o 
 -36   2  22      227.25      211.57     16.49 o 
 -34   2  22       18.10       22.48      9.73 o 
 -32   2  22      340.17      315.35     18.16 o 
 -30   2  22      226.40      233.12     21.54 o 
 -28   2  22     2672.11     2580.33     49.34 o 
 -26   2  22     2148.24     2127.50     35.62 o 
 -24   2  22      235.19      240.65     12.18 o 
 -22   2  22       48.52       28.38      6.67 o 
 -20   2  22      222.95      203.37     10.89 o 
 -18   2  22        0.50       -3.64      5.89 o 
 -16   2  22       44.70       20.71      6.45 o 
 -14   2  22     1058.33     1094.60     23.30 o 
 -12   2  22      209.07      164.17     10.74 o 
 -10   2  22     1451.13     1548.49     28.94 o 
  -8   2  22      294.59      289.77     22.66 o 
  -6   2  22       97.13      100.97     10.93 o 
  -4   2  22      104.49      115.99     10.77 o 
  -2   2  22      289.11      255.08     12.97 o 
   0   2  22      263.26      252.54     13.16 o 
   2   2  22      941.54      884.33     24.03 o 
   4   2  22        0.21        9.41      8.28 o 
   6   2  22      176.85      163.44     16.90 o 
   8   2  22      185.98      179.34     17.07 o 
  10   2  22      162.09      123.76     18.61 o 
  12   2  22      365.15      327.09     26.57 o 
 -41   3  22       37.55       44.92     14.25 o 
 -39   3  22       18.36       -2.20     13.28 o 
 -37   3  22      225.13      208.48     17.14 o 
 -35   3  22      255.04      226.66     26.73 o 
 -33   3  22      450.18      459.43     21.42 o 
 -31   3  22      111.41      112.48     13.08 o 
 -29   3  22      127.94      112.12     14.10 o 
 -27   3  22      138.78      108.85     11.94 o 
 -25   3  22      753.89      734.53     23.92 o 
 -23   3  22       63.54       70.46     10.35 o 
 -21   3  22      275.08      289.88     16.13 o 
 -19   3  22        2.03       -6.82      7.01 o 
 -17   3  22      141.98      179.51     13.81 o 
 -15   3  22      155.91      194.40     13.58 o 
 -13   3  22      469.49      497.47     19.87 o 
 -11   3  22       18.85       25.14      8.56 o 
  -9   3  22      739.76      687.93     22.49 o 
  -7   3  22      219.70      176.91     15.78 o 
  -5   3  22     1595.39     1603.12     41.70 o 
  -3   3  22     1520.04     1516.06     72.43 o 
  -1   3  22        8.98        5.14     10.31 o 
   1   3  22        8.93       16.40      9.20 o 
   3   3  22       37.49       19.92     10.70 o 
   5   3  22       60.56       60.82     12.49 o 
   7   3  22        8.00       17.63     11.38 o 
   9   3  22        1.15       -8.28     12.94 o 
  11   3  22      272.67      230.40     23.58 o 
 -40   4  22      513.57      491.62     33.09 o 
 -38   4  22     1329.40     1304.01     41.68 o 
 -36   4  22      125.78      104.36     14.45 o 
 -34   4  22      148.98      152.96     19.76 o 
 -32   4  22     1292.40     1228.82     47.81 o 
 -30   4  22      108.22      102.61     13.30 o 
 -28   4  22       73.39       55.59     11.16 o 
 -26   4  22       34.44       24.14     11.70 o 
 -24   4  22       83.35       80.06     11.34 o 
 -22   4  22       33.19       15.41      8.96 o 
 -20   4  22      396.29      337.69     21.15 o 
 -18   4  22     1567.65     1584.78     42.22 o 
 -16   4  22       53.85       75.58     10.66 o 
 -14   4  22      109.10       90.10     11.15 o 
 -12   4  22      538.10      534.37     20.78 o 
 -10   4  22     1959.91     2023.26     47.53 o 
  -8   4  22      625.48      679.33     37.91 o 
  -6   4  22     2034.89     1977.48     47.86 o 
  -4   4  22     2028.33     1969.79     48.16 o 
  -2   4  22       99.96      119.26     15.21 o 
   0   4  22     1007.20     1029.20     60.29 o 
   2   4  22     1992.20     1891.96     42.07 o 
   4   4  22      425.48      451.29     26.70 o 
   6   4  22       47.25       64.74     13.31 o 
   8   4  22     1475.66     1443.86     80.09 o 
  10   4  22       21.40       30.45     16.52 o 
 -39   5  22      201.82      213.77     21.35 o 
 -37   5  22       21.60       -8.27     14.60 o 
 -35   5  22     2398.59     2396.03     52.47 o 
 -33   5  22        8.81        3.77     11.17 o 
 -31   5  22      354.17      431.23     22.58 o 
 -29   5  22     2945.35     2796.52     55.21 o 
 -27   5  22     1751.89     1650.57     39.21 o 
 -25   5  22     1222.59     1157.23     56.53 o 
 -23   5  22       63.17       49.52     13.40 o 
 -21   5  22     1814.33     1635.14     53.11 o 
 -19   5  22      693.75      634.59     28.88 o 
 -17   5  22     1779.59     1695.56     79.54 o 
 -15   5  22      225.98      207.47     19.18 o 
 -13   5  22     1112.46     1112.58     44.68 o 
 -11   5  22     1057.18     1147.66     89.26 o 
  -9   5  22      935.01     1009.94     89.01 o 
  -7   5  22      733.33      684.77     36.24 o 
  -5   5  22      159.59      164.29     21.87 o 
  -3   5  22     1407.26     1273.55     51.14 o 
  -1   5  22       58.17       54.85     24.97 o 
   1   5  22     2048.35     2132.21     69.04 o 
   3   5  22      151.91      148.23     23.50 o 
   5   5  22      393.33      365.25     25.21 o 
   7   5  22      246.29      247.24     24.47 o 
 -36   6  22     1571.61     1718.67     63.50 o 
 -34   6  22      179.97      182.01     43.86 o 
 -32   6  22      285.13      256.13     33.99 o 
 -30   6  22        8.34       -2.69     18.90 o 
 -28   6  22     2844.40     2868.15     92.99 o 
 -26   6  22      252.61      234.89     30.96 o 
 -24   6  22       34.90       43.14     20.94 o 
 -22   6  22       16.51        4.87     17.70 o 
 -20   6  22        1.21        5.57     17.16 o 
 -18   6  22      237.86      225.38     28.99 o 
 -16   6  22      173.04      114.54     23.56 o 
 -14   6  22      970.32      953.51     75.76 o 
 -12   6  22        0.75        8.80     25.25 o 
 -10   6  22      397.76      531.13     65.92 o 
  -8   6  22       13.09       13.05     25.67 o 
  -6   6  22       34.06       48.86     33.28 o 
  -4   6  22       56.30       60.22     22.60 o 
  -2   6  22     2027.90     2155.44     70.93 o 
   0   6  22        1.24       -3.52     15.72 o 
   2   6  22      769.28      780.38     83.04 o 
   4   6  22     1156.54     1114.40     51.67 o 
   6   6  22        7.12       21.90     18.62 o 
 -33   7  22       97.41       94.64     39.61 o 
 -31   7  22      357.70      371.52     55.75 o 
 -29   7  22      131.24      152.37     40.36 o 
 -27   7  22      667.25      655.77     46.22 o 
 -25   7  22      175.50      183.46     30.53 o 
 -23   7  22      357.58      420.88     39.85 o 
 -21   7  22     1173.62     1176.50     56.82 o 
 -19   7  22        0.29       12.67     18.57 o 
 -17   7  22        6.43      -17.49     19.00 o 
 -15   7  22      240.73      269.31     51.89 o 
 -13   7  22      637.64      624.74     73.52 o 
 -11   7  22       25.71       28.23     30.66 o 
  -9   7  22      976.34     1072.47     86.76 o 
  -7   7  22      463.31      698.67     79.55 o 
  -5   7  22        2.71        4.19     28.88 o 
  -3   7  22      180.29      158.43     47.08 o 
  -1   7  22      394.23      451.44     66.56 o 
   1   7  22     1134.22     1303.51     98.39 o 
   3   7  22      278.51      250.60     30.45 o 
 -30   8  22      424.53      393.57     60.79 o 
 -28   8  22       10.10      -17.19     19.58 o 
 -26   8  22      525.24      593.46     48.54 o 
 -24   8  22      197.00      232.76     39.00 o 
 -22   8  22      104.56       96.31     26.66 o 
 -20   8  22       14.35        3.06     19.29 o 
 -18   8  22      459.22      588.71     72.72 o 
 -16   8  22       12.63       49.16     31.82 o 
 -14   8  22      105.36      176.66     46.67 o 
 -12   8  22        3.23       -2.21     29.39 o 
 -10   8  22      577.17      721.94     82.75 o 
  -8   8  22      946.35      905.84     83.63 o 
  -6   8  22      325.55      327.05     62.18 o 
  -4   8  22      277.33      340.62     63.10 o 
  -2   8  22       26.65       22.92     35.55 o 
 -23   9  22        6.63      -21.22     21.22 o 
 -21   9  22       33.11        2.12     33.23 o 
 -19   9  22        1.57      -26.15     26.15 o 
 -17   9  22       30.04       55.24     34.65 o 
 -15   9  22        0.19      -21.57     27.39 o 
 -13   9  22       14.05       49.04     39.99 o 
 -11   9  22       63.27       47.21     38.15 o 
 -43   1  23      442.50      474.47     24.02 o 
 -41   1  23      541.19      590.23     24.98 o 
 -39   1  23       37.02       25.27     11.05 o 
 -37   1  23      539.91      474.85     19.02 o 
 -35   1  23       56.63       65.53      8.46 o 
 -33   1  23       11.74        5.70      6.45 o 
 -31   1  23      272.93      266.97     16.22 o 
 -29   1  23       23.78       32.17      6.88 o 
 -27   1  23      199.11      166.12     10.04 o 
 -25   1  23     1897.08     1895.35     30.18 o 
 -23   1  23     1324.94     1267.37     23.47 o 
 -21   1  23     2383.25     2303.29     33.80 o 
 -19   1  23       27.23        4.55      6.23 o 
 -17   1  23     2017.51     2065.60     31.11 o 
 -15   1  23      296.78      340.30     19.32 o 
 -13   1  23     2254.39     2192.51     29.68 o 
 -11   1  23     1539.03     1534.19     23.59 o 
  -9   1  23     1347.78     1365.66     23.92 o 
  -7   1  23       92.17       91.10      7.61 o 
  -5   1  23      927.13      882.23     17.50 o 
  -3   1  23      294.40      288.63     12.52 o 
  -1   1  23        9.00       -6.89      6.89 o 
   1   1  23      290.27      293.95     19.10 o 
   3   1  23       37.77       26.05      9.36 o 
   5   1  23      634.29      713.45     29.83 o 
   7   1  23      131.91      122.74     12.85 o 
   9   1  23       30.99       24.38     11.70 o 
  11   1  23        0.19       -3.79     14.66 o 
 -42   2  23     1547.63     1589.78     45.76 o 
 -40   2  23       73.16       59.72     12.68 o 
 -38   2  23      312.64      318.07     19.88 o 
 -36   2  23      498.77      505.73     23.33 o 
 -34   2  23      594.38      577.77     23.39 o 
 -32   2  23      861.30      859.42     27.10 o 
 -30   2  23     2125.27     2123.81     44.29 o 
 -28   2  23     5344.67     5142.03     81.82 o 
 -26   2  23      980.57     1007.19     28.34 o 
 -24   2  23     3520.99     3349.19     49.53 o 
 -22   2  23      465.26      453.20     15.61 o 
 -20   2  23       24.32       20.76      6.59 o 
 -18   2  23       10.56       27.62      6.83 o 
 -16   2  23     1415.46     1553.76     29.15 o 
 -14   2  23      866.15      870.27     21.02 o 
 -12   2  23     3770.53     3587.36     52.35 o 
 -10   2  23       74.64       73.08      8.73 o 
  -8   2  23      361.45      352.40     15.07 o 
  -6   2  23      183.45      189.33     14.68 o 
  -4   2  23     3187.49     3191.80     53.85 o 
  -2   2  23      134.40      111.33     10.11 o 
   0   2  23      115.28       98.29     10.85 o 
   2   2  23      795.55      891.06     29.16 o 
   4   2  23       98.15      101.35     13.72 o 
   6   2  23      140.20      129.82     15.58 o 
   8   2  23      251.99      202.14     21.91 o 
  10   2  23       10.73      -13.83     13.83 o 
 -41   3  23      493.00      474.61     27.19 o 
 -39   3  23      182.75      182.12     20.84 o 
 -37   3  23      711.83      666.29     26.51 o 
 -35   3  23       43.08       41.17     13.53 o 
 -33   3  23      101.40       86.66     12.43 o 
 -31   3  23       34.97       45.16     10.78 o 
 -29   3  23      191.25      167.95     19.06 o 
 -27   3  23      627.43      639.30     23.17 o 
 -25   3  23      157.33      151.47     13.51 o 
 -23   3  23     4930.54     4805.24     77.06 o 
 -21   3  23      275.47      237.34     15.55 o 
 -19   3  23     1188.23     1139.36     29.70 o 
 -17   3  23      755.48      886.14     25.69 o 
 -15   3  23      240.97      258.12     16.98 o 
 -13   3  23     1620.39     1570.77     35.39 o 
 -11   3  23      868.41      904.31     26.23 o 
  -9   3  23     1239.38     1313.88     36.60 o 
  -7   3  23      887.57      825.52     29.21 o 
  -5   3  23     2396.75     2516.91     56.24 o 
  -3   3  23       41.50       39.40     16.13 o 
  -1   3  23       28.88       21.89     11.61 o 
   1   3  23      251.25      266.99     19.78 o 
   3   3  23     1392.32     1367.76     37.94 o 
   5   3  23      665.94      678.45     29.06 o 
   7   3  23      234.84      201.99     22.24 o 
   9   3  23      534.34      609.92     33.86 o 
 -40   4  23      501.43      444.54     37.55 o 
 -38   4  23     1030.23     1035.16     37.34 o 
 -36   4  23      298.81      267.77     19.35 o 
 -34   4  23     2117.67     2040.68     46.56 o 
 -32   4  23      727.88      754.32     35.96 o 
 -30   4  23      417.08      336.53     19.83 o 
 -28   4  23      910.99      863.35     27.90 o 
 -26   4  23       35.60       31.21     10.64 o 
 -24   4  23     5736.54     5635.80    101.75 o 
 -22   4  23     1776.88     1707.02     38.48 o 
 -20   4  23      146.85      158.43     16.32 o 
 -18   4  23      522.10      535.83     21.72 o 
 -16   4  23     1929.36     1852.01     39.72 o 
 -14   4  23        7.09        1.41      8.59 o 
 -12   4  23      916.28      918.98     27.07 o 
 -10   4  23       95.54       81.52     12.65 o 
  -8   4  23       40.84       54.55     12.23 o 
  -6   4  23      789.47      922.79     32.27 o 
  -4   4  23     1617.28     1550.02     51.65 o 
  -2   4  23      171.75      223.37     42.49 o 
   0   4  23      337.84      332.67     22.78 o 
   2   4  23     3296.80     3417.37     86.03 o 
   4   4  23       18.87       19.22     11.58 o 
   6   4  23      741.72      737.94     36.17 o 
   8   4  23       25.86       23.92     15.95 o 
 -39   5  23       69.44       89.69     20.31 o 
 -37   5  23       96.66       96.12     17.22 o 
 -35   5  23      300.54      336.43     21.87 o 
 -33   5  23     1505.12     1448.08     38.98 o 
 -31   5  23     1095.45     1112.76     50.63 o 
 -29   5  23      207.78      185.21     16.30 o 
 -27   5  23       49.49       57.50     12.01 o 
 -25   5  23        8.12       17.36     12.84 o 
 -23   5  23      186.81      170.24     34.20 o 
 -21   5  23        1.22      -10.43     10.43 o 
 -19   5  23     1275.66     1266.14     40.41 o 
 -17   5  23      313.74      363.03     24.13 o 
 -15   5  23     1277.13     1275.02     40.26 o 
 -13   5  23      344.19      398.90     29.88 o 
 -11   5  23      476.23      417.73     39.65 o 
  -9   5  23      201.17      203.62     23.67 o 
  -7   5  23      114.11       94.40     19.38 o 
  -5   5  23      148.21      156.50     23.00 o 
  -3   5  23      124.85      128.52     26.31 o 
  -1   5  23      169.17      142.96     23.38 o 
   1   5  23        5.84      -15.10     15.10 o 
   3   5  23      522.92      547.18     29.04 o 
   5   5  23      473.05      466.42     42.28 o 
 -36   6  23       22.80       15.39     14.24 o 
 -34   6  23      101.19      164.59     44.51 o 
 -32   6  23      121.82      108.42     27.50 o 
 -30   6  23      237.08      183.87     30.07 o 
 -28   6  23        2.29        9.25     36.87 o 
 -26   6  23      111.60       89.43     24.33 o 
 -24   6  23      129.46      145.46     26.96 o 
 -22   6  23      257.82      250.64     32.05 o 
 -20   6  23      180.50      225.21     29.15 o 
 -18   6  23      413.15      359.38     35.08 o 
 -16   6  23       18.69       19.26     33.72 o 
 -14   6  23      451.14      436.84     60.45 o 
 -12   6  23       10.50       21.21     29.21 o 
 -10   6  23      339.40      323.50     55.89 o 
  -8   6  23      398.05      324.41     54.51 o 
  -6   6  23       28.51        0.23     33.91 o 
  -4   6  23       16.95       -0.31     17.41 o 
  -2   6  23       81.78       97.26     21.35 o 
   0   6  23      203.66      247.91     57.79 o 
   2   6  23       48.28       45.09     24.31 o 
   4   6  23      335.70      323.59     32.81 o 
 -33   7  23      129.70      138.31     42.26 o 
 -31   7  23     1712.62     1858.53     76.91 o 
 -29   7  23       70.96       74.21     25.28 o 
 -27   7  23      226.83      210.56     32.55 o 
 -25   7  23      449.50      447.30     46.18 o 
 -23   7  23      125.72      121.98     26.59 o 
 -21   7  23        0.46       -5.00     28.89 o 
 -19   7  23     2135.91     2095.15     77.01 o 
 -17   7  23      618.41      653.45     66.83 o 
 -15   7  23        9.40       45.83     31.91 o 
 -13   7  23      132.88      175.61     43.80 o 
 -11   7  23      196.52      247.36     52.41 o 
  -9   7  23      189.88      225.72     53.04 o 
  -7   7  23     1455.44     1488.52    103.86 o 
  -5   7  23      237.12      235.53     51.51 o 
  -3   7  23       24.47       51.31     38.41 o 
  -1   7  23      393.17      459.48     70.21 o 
   1   7  23      150.53      147.81     30.60 o 
 -28   8  23        1.20      -16.02     21.26 o 
 -26   8  23       12.48       -8.47     24.08 o 
 -24   8  23     1182.87     1240.20     64.80 o 
 -22   8  23       38.31       13.77     20.60 o 
 -20   8  23      419.36      484.68     68.41 o 
 -18   8  23      106.76      118.30     41.37 o 
 -16   8  23      100.24      151.53     45.34 o 
 -14   8  23      187.51      178.24     47.78 o 
 -12   8  23      486.92      553.35     73.44 o 
 -10   8  23      266.48      348.72     60.96 o 
  -8   8  23      137.09      188.57     51.23 o 
  -6   8  23      889.56      947.03     90.00 o 
 -42   0  24      154.68      138.79     23.59 o 
 -40   0  24     1380.34     1456.44     39.75 o 
 -38   0  24      292.08      245.33     28.65 o 
 -36   0  24      549.22      485.08     23.76 o 
 -34   0  24      500.74      531.27     23.57 o 
 -32   0  24      807.09      768.21     35.87 o 
 -30   0  24     2888.77     2813.15     57.50 o 
 -28   0  24     2964.01     2877.91     64.38 o 
 -26   0  24     2517.17     2653.25     54.77 o 
 -24   0  24      493.99      491.61     21.96 o 
 -22   0  24      244.31      228.24     15.84 o 
 -20   0  24     4282.39     4480.40     79.57 o 
 -18   0  24     3629.99     3601.21     67.01 o 
 -16   0  24      293.50      319.50     25.06 o 
 -14   0  24      636.18      599.30     28.82 o 
 -12   0  24     5239.22     5583.17     95.06 o 
 -10   0  24      108.73      120.20     11.35 o 
  -8   0  24    17170.12    17874.64    227.61 o 
  -6   0  24     4431.31     4544.65     70.16 o 
  -4   0  24      989.44      971.67     30.26 o 
  -2   0  24     2653.92     2728.89     53.36 o 
   0   0  24     1102.30     1050.38     29.88 o 
   2   0  24       35.44       36.46     10.39 o 
   4   0  24       89.16       63.46     15.87 o 
   6   0  24      769.62      880.33     54.28 o 
   8   0  24       18.88        0.92     19.38 o 
 -43   1  24       31.22       20.78     11.83 o 
 -41   1  24       55.03       67.13     12.68 o 
 -39   1  24      293.32      288.48     20.45 o 
 -37   1  24     5372.70     5297.71     74.56 o 
 -35   1  24      544.77      579.18     17.04 o 
 -33   1  24      165.79      140.47      9.89 o 
 -31   1  24      686.62      678.86     19.66 o 
 -29   1  24      492.13      448.85     14.85 o 
 -27   1  24     1867.32     1832.79     29.86 o 
 -25   1  24        6.43       -7.97      7.97 o 
 -23   1  24     1068.50     1156.45     22.43 o 
 -21   1  24     1463.31     1519.86     29.36 o 
 -19   1  24     4320.37     4423.19     55.33 o 
 -17   1  24        0.40       17.91      5.75 o 
 -15   1  24      447.98      427.85     12.89 o 
 -13   1  24     6776.59     7194.09     75.78 o 
 -11   1  24     2462.28     2577.43     36.73 o 
  -9   1  24     1571.71     1736.24     26.11 o 
  -7   1  24     1526.00     1572.78     32.50 o 
  -5   1  24       82.69       92.66      8.84 o 
  -3   1  24       14.91       -7.17      7.19 o 
  -1   1  24     2154.18     2178.46     40.86 o 
   1   1  24     1110.50     1075.56     27.64 o 
   3   1  24       60.38       52.91     11.00 o 
   5   1  24        6.75       11.39      9.52 o 
   7   1  24      608.37      627.00     22.62 o 
   9   1  24       75.59       95.73     18.36 o 
 -42   2  24      396.38      433.60     23.76 o 
 -40   2  24      257.87      249.09     23.02 o 
 -38   2  24        2.90        4.29     10.21 o 
 -36   2  24       84.34       53.46     11.99 o 
 -34   2  24      344.43      298.97     18.53 o 
 -32   2  24        0.32       -3.73      8.53 o 
 -30   2  24      365.51      361.91     24.73 o 
 -28   2  24     1234.72     1137.90     30.95 o 
 -26   2  24     1278.70     1257.28     32.41 o 
 -24   2  24      116.47      124.50      9.88 o 
 -22   2  24      108.18       99.84      9.24 o 
 -20   2  24       68.11       60.09      8.16 o 
 -18   2  24     2544.59     2716.15     43.00 o 
 -16   2  24     4845.02     4644.14     64.22 o 
 -14   2  24       99.25       87.77      9.36 o 
 -12   2  24      272.87      260.43     22.15 o 
 -10   2  24      218.89      214.14     12.33 o 
  -8   2  24      622.93      650.23     24.23 o 
  -6   2  24        2.00       -2.47      7.65 o 
  -4   2  24      318.67      349.42     15.20 o 
  -2   2  24      798.43      867.23     25.60 o 
   0   2  24      135.10      132.46     11.66 o 
   2   2  24      885.89      910.61     30.60 o 
   4   2  24      121.40       96.59     17.11 o 
   6   2  24     1333.45     1298.26     45.90 o 
   8   2  24      131.04      126.51     19.44 o 
 -41   3  24        1.51      -11.43     11.43 o 
 -39   3  24        7.38        5.76     10.76 o 
 -37   3  24        2.49       -9.92      9.92 o 
 -35   3  24      691.92      720.60     26.87 o 
 -33   3  24       16.74       26.81     10.62 o 
 -31   3  24        1.49        1.16      9.14 o 
 -29   3  24        3.69       10.87      9.51 o 
 -27   3  24      114.77      110.19     12.88 o 
 -25   3  24       49.96       29.09     11.42 o 
 -23   3  24      174.75      172.12     14.01 o 
 -21   3  24       21.70       25.17      9.36 o 
 -19   3  24       47.17       39.19      9.77 o 
 -17   3  24      235.20      272.25     19.72 o 
 -15   3  24      331.49      380.56     19.02 o 
 -13   3  24       18.22        9.61      8.67 o 
 -11   3  24      691.44      640.73     23.16 o 
  -9   3  24     1661.20     1571.13     41.57 o 
  -7   3  24     1463.20     1527.52     41.67 o 
  -5   3  24      411.16      474.03     44.37 o 
  -3   3  24       11.77        8.18     11.16 o 
  -1   3  24       77.08       79.18     12.22 o 
   1   3  24        5.07       -7.38      9.74 o 
   3   3  24       28.78       24.75     11.65 o 
   5   3  24      243.64      275.09     32.24 o 
   7   3  24      468.65      464.63     30.78 o 
 -40   4  24       76.30       39.05     14.88 o 
 -38   4  24       49.00       52.89     13.70 o 
 -36   4  24       33.99       26.76     12.18 o 
 -34   4  24      169.72      174.13     16.62 o 
 -32   4  24      690.10      716.03     27.25 o 
 -30   4  24     2125.59     1864.91     43.02 o 
 -28   4  24       87.85       92.70     12.91 o 
 -26   4  24      325.90      281.68     18.08 o 
 -24   4  24       15.73        0.31      8.74 o 
 -22   4  24        1.56        0.35      9.07 o 
 -20   4  24      930.25      888.85     27.40 o 
 -18   4  24      177.60      168.34     14.36 o 
 -16   4  24      736.78      702.65     25.35 o 
 -14   4  24       33.97       41.21     10.38 o 
 -12   4  24       70.63       68.09     12.72 o 
 -10   4  24      109.41      130.74     15.11 o 
  -8   4  24     2707.80     2726.04     60.59 o 
  -6   4  24      447.17      412.49     52.64 o 
  -4   4  24      350.81      324.01     28.99 o 
  -2   4  24      317.67      294.56     21.70 o 
   0   4  24       28.76       -2.05     10.82 o 
   2   4  24      169.45      181.48     17.67 o 
   4   4  24      301.17      260.38     24.47 o 
   6   4  24       14.26       17.37     15.57 o 
 -37   5  24     2877.66     2980.01     68.93 o 
 -35   5  24     1480.74     1575.06     45.26 o 
 -33   5  24      381.84      359.08     29.63 o 
 -31   5  24      656.36      620.96     25.96 o 
 -29   5  24      141.72       86.76     13.71 o 
 -27   5  24     1443.84     1402.77     36.63 o 
 -25   5  24      405.30      412.58     26.85 o 
 -23   5  24      459.22      449.88     27.00 o 
 -21   5  24     1304.83     1175.66     39.92 o 
 -19   5  24     1966.67     2066.86     54.69 o 
 -17   5  24       18.08       43.74     14.05 o 
 -15   5  24      301.34      275.76     22.46 o 
 -13   5  24     5433.05     5601.23    211.22 o 
 -11   5  24      490.71      497.98     40.70 o 
  -9   5  24     3845.29     4005.01    103.86 o 
  -7   5  24     3539.73     3519.27     95.56 o 
  -5   5  24      679.90      706.88     39.91 o 
  -3   5  24       75.05       54.12     18.14 o 
  -1   5  24     1314.80     1467.97     90.09 o 
   1   5  24      991.88      943.21     47.20 o 
   3   5  24      116.21       84.93     22.29 o 
 -36   6  24       43.07       31.94     17.26 o 
 -34   6  24      226.29      192.34     18.97 o 
 -32   6  24       32.07        2.92     19.67 o 
 -30   6  24      581.22      556.47     46.31 o 
 -28   6  24      184.55      192.27     30.29 o 
 -26   6  24     2566.28     2313.95     82.87 o 
 -24   6  24        1.98        2.42     19.15 o 
 -22   6  24        0.28       20.76     19.62 o 
 -20   6  24        7.75       29.40     20.21 o 
 -18   6  24     7239.45     7128.92    172.52 o 
 -16   6  24     3603.98     3805.14    170.46 o 
 -14   6  24      367.08      425.04     61.39 o 
 -12   6  24     3814.00     3814.14    169.92 o 
 -10   6  24        8.63       21.65     49.77 o 
  -8   6  24     3010.86     3294.59     93.69 o 
  -6   6  24      134.66      131.95     23.04 o 
  -4   6  24        5.56      -15.00     15.00 o 
  -2   6  24     3448.02     3894.97    106.89 o 
   0   6  24     1619.00     1749.36     65.39 o 
   2   6  24      167.87      136.05     32.33 o 
 -31   7  24        5.82        3.46     21.46 o 
 -29   7  24       37.78       22.47     23.32 o 
 -27   7  24      627.49      718.73     48.11 o 
 -25   7  24      346.33      416.91     69.94 o 
 -23   7  24        0.59       -2.85     19.48 o 
 -21   7  24      198.66      198.51     32.19 o 
 -19   7  24      535.55      670.91     78.07 o 
 -17   7  24      347.23      436.78     63.30 o 
 -15   7  24     1162.94     1103.27     88.15 o 
 -13   7  24      896.54      821.86     77.43 o 
 -11   7  24        7.47       -0.53     30.19 o 
  -9   7  24     2880.55     3215.07    161.04 o 
  -7   7  24     1694.24     1702.08    113.92 o 
  -5   7  24      112.40       88.69     39.98 o 
  -3   7  24      166.50      187.17     52.19 o 
 -26   8  24      656.08      660.09     47.66 o 
 -24   8  24       46.28       61.67     24.81 o 
 -22   8  24       58.17       38.29     59.70 o 
 -20   8  24      104.05      125.20     42.77 o 
 -18   8  24      566.39      616.90     77.96 o 
 -16   8  24       25.07       99.95     39.71 o 
 -14   8  24      250.12      243.07     53.28 o 
 -12   8  24       85.66      106.73     42.97 o 
 -10   8  24       12.11       -9.02     31.38 o 
  -8   8  24      232.75      196.67     52.42 o 
 -43   1  25      122.60      149.48     30.09 o 
 -41   1  25      684.33      712.18     29.13 o 
 -39   1  25      650.64      688.73     26.51 o 
 -37   1  25     1120.17     1111.91     32.65 o 
 -35   1  25      222.77      195.66     11.38 o 
 -33   1  25      289.31      260.51     12.33 o 
 -31   1  25      159.19      131.12      9.72 o 
 -29   1  25     2798.84     2683.43     39.06 o 
 -27   1  25      270.61      264.61     12.12 o 
 -25   1  25      236.15      222.40     12.84 o 
 -23   1  25      732.83      742.75     21.16 o 
 -21   1  25        0.32        2.79      5.78 o 
 -19   1  25      169.16      191.64      9.26 o 
 -17   1  25      861.87      921.42     22.01 o 
 -15   1  25       14.83        9.52      5.63 o 
 -13   1  25      372.76      324.68     11.59 o 
 -11   1  25        6.56       -1.89      5.47 o 
  -9   1  25       48.92       33.14      7.41 o 
  -7   1  25     3448.49     3496.94     47.06 o 
  -5   1  25     1954.69     1987.31     47.03 o 
  -3   1  25      263.80      215.04     13.99 o 
  -1   1  25      160.13      143.64     12.62 o 
   1   1  25       65.95       65.38     12.64 o 
   3   1  25       13.79       16.24      9.25 o 
   5   1  25      118.71       75.54     11.99 o 
   7   1  25      845.26      839.55     29.09 o 
 -42   2  25       39.23       37.77     12.68 o 
 -40   2  25      549.11      558.94     26.14 o 
 -38   2  25      102.46       85.13     13.52 o 
 -36   2  25      987.71      956.50     30.50 o 
 -34   2  25      164.75      169.87     15.29 o 
 -32   2  25      507.03      501.47     22.82 o 
 -30   2  25     4063.84     3796.86     67.09 o 
 -28   2  25      642.08      636.96     23.85 o 
 -26   2  25      979.20      957.36     28.37 o 
 -24   2  25        0.80       -7.49      8.14 o 
 -22   2  25     3627.21     3531.92     52.24 o 
 -20   2  25        3.13       14.36      7.46 o 
 -18   2  25       66.61       88.34      9.08 o 
 -16   2  25      530.12      558.83     17.82 o 
 -14   2  25      355.55      359.30     15.17 o 
 -12   2  25      107.54      110.10     10.16 o 
 -10   2  25      502.49      496.51     19.28 o 
  -8   2  25     2146.72     2241.20     49.06 o 
  -6   2  25      576.03      617.59     21.45 o 
  -4   2  25     2732.37     2843.41     45.41 o 
  -2   2  25       63.96       46.44     11.56 o 
   0   2  25       61.37       45.60     12.14 o 
   2   2  25     1393.04     1467.28     41.51 o 
   4   2  25     1733.62     1673.23     52.51 o 
   6   2  25      889.75      957.36     39.99 o 
 -41   3  25      492.61      486.70     26.38 o 
 -39   3  25      379.32      469.25     24.38 o 
 -37   3  25        2.46      -10.28     10.28 o 
 -35   3  25       56.69       47.70     12.12 o 
 -33   3  25     5243.04     5027.79     98.58 o 
 -31   3  25      430.54      411.28     21.68 o 
 -29   3  25     3630.45     3288.06     60.99 o 
 -27   3  25      641.71      656.22     24.56 o 
 -25   3  25     1597.92     1600.16     37.97 o 
 -23   3  25     2170.47     2162.25     45.28 o 
 -21   3  25     1192.92     1156.24     31.51 o 
 -19   3  25      149.89      182.45     17.93 o 
 -17   3  25      742.52      771.03     25.43 o 
 -15   3  25     3698.27     3719.87     69.26 o 
 -13   3  25        8.18       13.81     12.06 o 
 -11   3  25      866.74      768.87     29.32 o 
  -9   3  25      667.75      683.95     27.78 o 
  -7   3  25     3170.02     3177.45    120.62 o 
  -5   3  25     1036.45     1101.01     36.13 o 
  -3   3  25      778.13      739.62     25.50 o 
  -1   3  25      225.38      208.18     17.31 o 
   1   3  25       67.16       60.13     12.93 o 
   3   3  25     1823.28     1821.04     56.34 o 
   5   3  25       43.80       17.71     15.34 o 
 -40   4  25     1203.06     1276.24     48.17 o 
 -38   4  25       65.65       48.96     14.96 o 
 -36   4  25      711.36      690.19     28.04 o 
 -34   4  25     1307.71     1314.27     37.01 o 
 -32   4  25     4058.31     3899.31     71.32 o 
 -30   4  25       13.54       37.40     11.86 o 
 -28   4  25      211.66      176.11     15.83 o 
 -26   4  25      559.14      566.15     23.82 o 
 -24   4  25        9.43        5.82      9.82 o 
 -22   4  25     3153.19     2939.40     55.93 o 
 -20   4  25       32.08       29.66     17.55 o 
 -18   4  25      474.19      529.45     22.29 o 
 -16   4  25      910.21      950.44     28.65 o 
 -14   4  25     2998.88     2980.38     64.05 o 
 -12   4  25      356.67      317.44     20.90 o 
 -10   4  25      163.24      144.21     21.03 o 
  -8   4  25     2746.32     2836.16     63.13 o 
  -6   4  25     1125.93     1105.87     37.04 o 
  -4   4  25      214.26      205.61     24.59 o 
  -2   4  25       25.32       -1.22     11.92 o 
   0   4  25      140.34      156.93     23.51 o 
   2   4  25        7.24      -11.30     13.56 o 
   4   4  25      469.21      508.47     32.09 o 
 -37   5  25       79.22       55.67     14.47 o 
 -35   5  25      161.82      163.87     17.49 o 
 -33   5  25      330.33      370.78     22.65 o 
 -31   5  25       44.61       55.02     12.93 o 
 -29   5  25     1085.80      966.33     31.33 o 
 -27   5  25        1.16        5.51     10.30 o 
 -25   5  25     2416.67     2526.62     74.34 o 
 -23   5  25      323.50      296.77     23.66 o 
 -21   5  25        3.89        0.83     12.77 o 
 -19   5  25     2155.37     2023.87     54.62 o 
 -17   5  25     3491.70     3592.14     79.05 o 
 -15   5  25      125.10      162.21     23.47 o 
 -13   5  25      227.87      239.18     26.52 o 
 -11   5  25     1226.71     1374.76     62.68 o 
  -9   5  25      550.34      504.93     56.96 o 
  -7   5  25       25.76       13.59     15.59 o 
  -5   5  25        0.24       -7.04     15.36 o 
  -3   5  25        4.53       -6.17     15.84 o 
  -1   5  25       12.80       -6.94     13.22 o 
   1   5  25      521.03      525.28     29.73 o 
 -34   6  25       38.56       46.20     13.87 o 
 -32   6  25      107.61      105.18     19.79 o 
 -30   6  25        1.55        2.68     19.39 o 
 -28   6  25       53.77       60.47     23.23 o 
 -26   6  25       49.27       80.43     23.28 o 
 -24   6  25        0.06       -8.23     17.92 o 
 -22   6  25       28.47       25.06     20.51 o 
 -20   6  25      183.81      194.30     36.99 o 
 -18   6  25      455.28      547.60     68.33 o 
 -16   6  25        0.08       14.50     29.86 o 
 -14   6  25       38.10       -2.33     16.19 o 
 -12   6  25      156.68      102.99     21.86 o 
 -10   6  25      116.81      136.04     47.33 o 
  -8   6  25       85.89      112.91     22.76 o 
  -6   6  25       77.98       54.19     19.74 o 
  -4   6  25       24.46       35.03     19.34 o 
  -2   6  25        7.97      -16.49     16.49 o 
   0   6  25       56.86       45.65     20.52 o 
 -31   7  25      168.91      151.39     56.93 o 
 -29   7  25       17.24       11.61     21.57 o 
 -27   7  25      718.73      653.70     47.52 o 
 -25   7  25      471.95      456.37     66.25 o 
 -23   7  25      187.62      168.10     30.46 o 
 -21   7  25      375.74      356.39     51.36 o 
 -19   7  25      240.64      273.01     54.79 o 
 -17   7  25        0.08        9.14     30.98 o 
 -15   7  25     1155.57     1228.91     95.15 o 
 -13   7  25      828.63      843.55     82.41 o 
 -11   7  25      424.78      482.77     70.45 o 
  -9   7  25      535.26      696.61     82.70 o 
  -7   7  25      101.36      145.20     46.78 o 
  -5   7  25       73.32      114.34     45.13 o 
 -24   8  25      182.91      221.16     50.43 o 
 -22   8  25      989.01     1164.74     95.99 o 
 -20   8  25       47.85       15.35     34.58 o 
 -18   8  25        9.31       59.63     39.31 o 
 -16   8  25      518.57      580.47     78.59 o 
 -14   8  25      858.77      925.38     88.17 o 
 -42   0  26       39.65       53.84     17.04 o 
 -40   0  26      748.50      796.92     29.27 o 
 -38   0  26      327.89      309.96     20.10 o 
 -36   0  26     3820.43     3822.17     86.55 o 
 -34   0  26      127.60      117.58     14.02 o 
 -32   0  26       32.53       28.82     18.67 o 
 -30   0  26       78.45       95.35     13.11 o 
 -28   0  26    11962.19    12012.41    302.84 o 
 -26   0  26     2650.64     2687.58     58.52 o 
 -24   0  26      181.44      206.43     20.61 o 
 -22   0  26      167.92      190.50     15.85 o 
 -20   0  26       38.20       52.92     10.89 o 
 -18   0  26     6215.88     6419.71    172.14 o 
 -16   0  26     1250.83     1266.73     34.49 o 
 -14   0  26      104.93       82.91     14.56 o 
 -12   0  26     1025.29     1073.30     27.12 o 
 -10   0  26      208.99      249.89     14.61 o 
  -8   0  26     2097.75     2128.14     56.72 o 
  -6   0  26     2497.17     2549.93     50.98 o 
  -4   0  26     2969.52     3027.68     57.92 o 
  -2   0  26      516.60      483.84     21.75 o 
   0   0  26     3186.02     3324.57     80.27 o 
   2   0  26       87.80       72.58     23.40 o 
   4   0  26        0.08      -10.49     19.56 o 
 -41   1  26        6.00       10.68     10.85 o 
 -39   1  26      490.95      423.29     22.46 o 
 -37   1  26     1742.15     1874.50     43.53 o 
 -35   1  26      774.97      713.28     21.84 o 
 -33   1  26       20.34       25.56      7.38 o 
 -31   1  26        0.96        0.62      6.56 o 
 -29   1  26     6587.79     6561.74     77.77 o 
 -27   1  26      539.88      573.49     18.76 o 
 -25   1  26       50.31       28.85      7.94 o 
 -23   1  26     2600.59     2687.46     38.85 o 
 -21   1  26     4066.20     4263.03     54.64 o 
 -19   1  26      657.87      663.66     15.92 o 
 -17   1  26     3703.96     3833.46     45.96 o 
 -15   1  26      391.02      461.56     14.47 o 
 -13   1  26        6.97        2.23      5.88 o 
 -11   1  26     1007.97     1090.52     22.88 o 
  -9   1  26     2710.07     2771.52     44.36 o 
  -7   1  26       76.55       80.41      9.98 o 
  -5   1  26       42.36       31.11      9.45 o 
  -3   1  26      890.97      944.75     25.69 o 
  -1   1  26       45.70       30.03      9.41 o 
   1   1  26      846.02      838.39     25.02 o 
   3   1  26      535.31      570.01     21.94 o 
   5   1  26     1067.84     1236.01     43.94 o 
 -40   2  26      265.71      250.08     31.67 o 
 -38   2  26      220.24      208.78     19.88 o 
 -36   2  26      469.76      511.39     24.12 o 
 -34   2  26        1.33       -6.25      9.61 o 
 -32   2  26      483.19      456.43     22.25 o 
 -30   2  26        6.79       11.99      9.69 o 
 -28   2  26      904.77      909.94     28.36 o 
 -26   2  26      122.36       98.32     12.59 o 
 -24   2  26      111.62       98.82     12.11 o 
 -22   2  26     1309.37     1405.55     34.86 o 
 -20   2  26     1075.87     1141.02     25.71 o 
 -18   2  26     1682.33     1777.20     33.43 o 
 -16   2  26      279.18      225.96     12.95 o 
 -14   2  26     1421.38     1641.92     31.77 o 
 -12   2  26      124.43      109.21     10.45 o 
 -10   2  26     2286.11     2408.02     75.61 o 
  -8   2  26      104.53       95.63     11.09 o 
  -6   2  26        6.21       -2.02      7.45 o 
  -4   2  26      304.03      274.74     18.44 o 
  -2   2  26     1131.74     1211.91     35.39 o 
   0   2  26      877.70      876.05     30.92 o 
   2   2  26      208.66      233.96     41.87 o 
   4   2  26      555.21      591.82     32.40 o 
 -39   3  26        0.99      -10.23     10.77 o 
 -37   3  26        1.68       -2.00     10.63 o 
 -35   3  26      394.24      342.16     21.04 o 
 -33   3  26      194.98      179.58     16.63 o 
 -31   3  26       24.89       29.23     11.21 o 
 -29   3  26        3.14        2.85     12.33 o 
 -27   3  26      444.11      433.84     21.70 o 
 -25   3  26     1098.25     1153.92     32.10 o 
 -23   3  26      132.10      162.09     14.52 o 
 -21   3  26      101.88      100.86     12.69 o 
 -19   3  26        8.02        7.00      9.28 o 
 -17   3  26      227.35      238.60     16.56 o 
 -15   3  26      157.62      173.18     15.31 o 
 -13   3  26       41.28       29.03     11.19 o 
 -11   3  26        0.00       -1.51     10.21 o 
  -9   3  26      183.75      140.79     15.88 o 
  -7   3  26        0.12        0.38     13.65 o 
  -5   3  26      109.56       92.28     14.99 o 
  -3   3  26      461.31      436.85     24.78 o 
  -1   3  26       16.79       16.11     12.72 o 
   1   3  26        2.11        3.66     18.43 o 
   3   3  26       76.35       94.54     18.51 o 
 -38   4  26      330.94      299.46     21.69 o 
 -36   4  26      212.43      194.01     19.47 o 
 -34   4  26       18.61        1.55     11.13 o 
 -32   4  26      829.40      837.42     29.89 o 
 -30   4  26      241.00      207.10     17.85 o 
 -28   4  26     2122.83     1996.60     80.30 o 
 -26   4  26      569.02      546.41     27.08 o 
 -24   4  26      142.81      117.00     13.99 o 
 -22   4  26       79.97       75.92     12.12 o 
 -20   4  26       28.21       29.66     10.60 o 
 -18   4  26      209.68      217.00     16.67 o 
 -16   4  26      918.16      906.10     28.73 o 
 -14   4  26       58.30       53.07     13.11 o 
 -12   4  26      289.77      281.77     20.88 o 
 -10   4  26      275.30      265.29     20.93 o 
  -8   4  26      348.92      378.84     23.93 o 
  -6   4  26        1.41       -7.80     13.86 o 
  -4   4  26     1297.82     1366.61     42.82 o 
  -2   4  26        4.40       10.40     10.65 o 
   0   4  26      121.19       95.65     18.52 o 
   2   4  26      116.92      109.65     39.32 o 
 -37   5  26      724.01      823.46     35.20 o 
 -35   5  26       67.18       80.47     14.88 o 
 -33   5  26        3.89       -9.37     18.22 o 
 -31   5  26       80.41       77.52     20.72 o 
 -29   5  26     3546.11     3565.38     67.82 o 
 -27   5  26        0.79      -10.65     10.65 o 
 -25   5  26      428.61      428.11     22.99 o 
 -23   5  26     2686.52     2738.10     55.60 o 
 -21   5  26     3301.96     3438.08     77.99 o 
 -19   5  26       78.08       77.78     33.14 o 
 -17   5  26     3786.29     3824.97    102.41 o 
 -15   5  26      338.58      351.97     53.32 o 
 -13   5  26       83.71       81.90     22.09 o 
 -11   5  26       10.30        7.21     16.43 o 
  -9   5  26      799.76      804.70     48.22 o 
  -7   5  26       11.84       11.95     17.12 o 
  -5   5  26       79.59       74.83     15.21 o 
  -3   5  26      308.15      325.94     24.53 o 
  -1   5  26      121.88      129.83     32.52 o 
 -34   6  26       13.33       22.44     14.67 o 
 -32   6  26      118.33      141.61     21.63 o 
 -30   6  26     1164.01     1254.63     45.92 o 
 -28   6  26     1157.58     1131.04     42.82 o 
 -26   6  26      231.71      278.03     35.13 o 
 -24   6  26       39.01       15.96     14.95 o 
 -22   6  26     2706.69     2846.36     72.75 o 
 -20   6  26      508.33      510.62     75.30 o 
 -18   6  26     8465.59     8847.00    193.52 o 
 -16   6  26      487.39      495.42     58.11 o 
 -14   6  26      119.52      176.05     25.73 o 
 -12   6  26     1251.72     1370.17     56.66 o 
 -10   6  26     2670.32     2818.28     86.50 o 
  -8   6  26      351.45      359.70     33.70 o 
  -6   6  26       63.23       69.13     21.73 o 
  -4   6  26      264.71      271.37     31.12 o 
 -29   7  26     1417.07     1395.45     82.71 o 
 -27   7  26       22.15       47.41     24.71 o 
 -25   7  26     1273.90     1173.23    102.55 o 
 -23   7  26     1057.23     1034.69     69.03 o 
 -21   7  26     1191.14     1319.99    100.14 o 
 -19   7  26      440.58      520.09     71.84 o 
 -17   7  26     1758.83     1715.28    113.74 o 
 -15   7  26      328.57      268.61     56.37 o 
 -13   7  26        9.77       37.84     37.04 o 
 -11   7  26      527.06      582.76     77.60 o 
  -9   7  26      215.63      157.82     50.14 o 
  -7   7  26      350.69      339.61     40.97 o 
 -41   1  27      210.98      215.74     17.81 o 
 -39   1  27      403.21      408.54     22.44 o 
 -37   1  27        5.78       12.68     11.06 o 
 -35   1  27      957.32      949.61     39.30 o 
 -33   1  27      315.75      307.31     15.74 o 
 -31   1  27      517.83      513.97     22.78 o 
 -29   1  27      340.72      317.58     18.59 o 
 -27   1  27      423.94      406.49     16.62 o 
 -25   1  27      685.41      735.78     18.47 o 
 -23   1  27      270.22      234.24     11.45 o 
 -21   1  27       66.40       58.29      7.65 o 
 -19   1  27       24.77       18.83      6.70 o 
 -17   1  27      256.80      250.75     11.69 o 
 -15   1  27       27.19       14.56      8.80 o 
 -13   1  27      966.28     1036.53     25.52 o 
 -11   1  27        6.46       11.98     10.95 o 
  -9   1  27      774.60      824.24     22.48 o 
  -7   1  27     2547.97     2627.93     53.11 o 
  -5   1  27        9.78       -5.02     10.16 o 
  -3   1  27       12.11        5.30      8.61 o 
  -1   1  27      550.81      564.50     21.24 o 
   1   1  27      981.82     1016.00     31.54 o 
   3   1  27        9.41        1.26     11.24 o 
 -40   2  27      250.11      241.90     19.43 o 
 -38   2  27      166.51      158.64     16.16 o 
 -36   2  27      741.76      748.07     27.77 o 
 -34   2  27      600.99      598.28     24.74 o 
 -32   2  27      306.00      310.68     19.49 o 
 -30   2  27      251.67      258.27     17.73 o 
 -28   2  27        1.73       -8.48      8.48 o 
 -26   2  27      433.19      396.04     20.37 o 
 -24   2  27      516.23      563.60     22.83 o 
 -22   2  27       51.90       65.17     11.30 o 
 -20   2  27       18.16       13.49      9.32 o 
 -18   2  27      423.53      479.98     21.60 o 
 -16   2  27      338.07      311.23     15.01 o 
 -14   2  27     2980.02     3222.90     50.64 o 
 -12   2  27      346.35      327.25     19.48 o 
 -10   2  27        7.29      -10.10     10.10 o 
  -8   2  27      163.62      168.33     15.86 o 
  -6   2  27     1930.06     1880.06     41.54 o 
  -4   2  27       15.74        4.88     17.37 o 
  -2   2  27      787.34      771.69     28.90 o 
   0   2  27      161.02      142.48     20.84 o 
   2   2  27       19.22       21.04     14.78 o 
 -39   3  27     1269.95     1319.25     38.24 o 
 -37   3  27      287.97      246.79     19.18 o 
 -35   3  27      512.01      553.26     25.73 o 
 -33   3  27      752.62      748.25     30.64 o 
 -31   3  27      343.82      337.61     20.55 o 
 -29   3  27      120.94      109.68     14.08 o 
 -27   3  27      490.36      587.97     24.50 o 
 -25   3  27     1511.95     1478.32     37.45 o 
 -23   3  27      198.62      190.01     15.90 o 
 -21   3  27      933.97      799.73     26.83 o 
 -19   3  27        8.32       -8.47      9.50 o 
 -17   3  27     3277.47     3508.33     63.98 o 
 -15   3  27      102.83      143.05     21.29 o 
 -13   3  27      452.81      419.49     24.02 o 
 -11   3  27       14.50       16.51     11.34 o 
  -9   3  27      493.53      652.11     36.49 o 
  -7   3  27      730.63      710.84     29.96 o 
  -5   3  27        0.46       -2.64      9.89 o 
  -3   3  27      121.56      119.59     22.51 o 
  -1   3  27        8.20       24.52     14.10 o 
   1   3  27       63.23       58.03     16.97 o 
 -38   4  27      293.91      239.93     22.09 o 
 -36   4  27      181.61      160.22     16.91 o 
 -34   4  27       18.54       14.40     12.11 o 
 -32   4  27     6105.17     5733.32     95.64 o 
 -30   4  27      650.20      586.84     36.02 o 
 -28   4  27      749.69      727.58     27.60 o 
 -26   4  27      267.40      254.62     18.72 o 
 -24   4  27     1547.02     1541.98     39.31 o 
 -22   4  27       12.26       20.57     10.97 o 
 -20   4  27        1.12      -11.18     11.78 o 
 -18   4  27     1407.28     1428.63     37.21 o 
 -16   4  27      658.06      721.28     30.13 o 
 -14   4  27     1754.84     1829.54     48.91 o 
 -12   4  27      488.17      441.41     25.91 o 
 -10   4  27        2.39      -10.09     12.82 o 
  -8   4  27     1105.95     1157.46     38.90 o 
  -6   4  27     2027.16     2168.29     55.81 o 
  -4   4  27      102.93       64.12     15.72 o 
  -2   4  27      642.72      578.76     33.50 o 
   0   4  27      634.15      621.10     34.58 o 
 -35   5  27      269.83      269.08     21.00 o 
 -33   5  27      135.81      106.43     16.10 o 
 -31   5  27      262.56      294.04     20.93 o 
 -29   5  27        0.01        0.03     11.02 o 
 -27   5  27      246.28      193.55     17.65 o 
 -25   5  27       49.27       54.81     15.70 o 
 -23   5  27       47.60       73.40     13.15 o 
 -21   5  27       13.49       29.03     11.88 o 
 -19   5  27      180.26      201.32     17.78 o 
 -17   5  27     1505.30     1579.56     60.16 o 
 -15   5  27      936.56      894.16     45.27 o 
 -13   5  27     1663.66     1615.55     61.14 o 
 -11   5  27       52.30       30.78     19.75 o 
  -9   5  27      774.73      813.05     34.07 o 
  -7   5  27      240.37      209.22     25.73 o 
  -5   5  27       55.56       61.29     20.14 o 
  -3   5  27      581.08      550.46     30.40 o 
 -32   6  27       57.77       62.20     15.07 o 
 -30   6  27      497.01      520.31     44.42 o 
 -28   6  27       17.36       27.00     17.07 o 
 -26   6  27       78.68       83.61     18.51 o 
 -24   6  27      100.31       69.59     17.59 o 
 -22   6  27      540.95      631.55     33.91 o 
 -20   6  27        6.69        5.26     17.17 o 
 -18   6  27       54.81       60.83     20.09 o 
 -16   6  27      535.35      663.66     42.72 o 
 -14   6  27        0.07       -4.08     25.42 o 
 -12   6  27      197.37      196.56     66.03 o 
 -10   6  27        4.36      -16.06     17.14 o 
  -8   6  27      475.65      524.07     61.29 o 
  -6   6  27      165.74      127.67     24.73 o 
 -27   7  27      558.91      554.67     49.26 o 
 -25   7  27     2474.87     2681.33     96.35 o 
 -23   7  27      307.59      369.33     63.95 o 
 -21   7  27      111.58       98.70     41.67 o 
 -19   7  27      325.03      393.41     64.30 o 
 -17   7  27     3410.68     3837.06    184.25 o 
 -15   7  27      171.98      248.71     57.90 o 
 -13   7  27     2304.33     2651.41    148.52 o 
 -40   0  28      105.30       79.18     17.00 o 
 -38   0  28       10.25       27.59     11.37 o 
 -36   0  28      299.39      316.38     31.61 o 
 -34   0  28       97.48       89.07     13.51 o 
 -32   0  28     1932.78     1898.87     45.74 o 
 -30   0  28        1.36       16.59     10.45 o 
 -28   0  28     2526.74     2513.91     63.49 o 
 -26   0  28      123.73      112.63     13.38 o 
 -24   0  28       12.73       11.71      9.71 o 
 -22   0  28      201.31      179.99     26.21 o 
 -20   0  28      508.12      637.67     25.27 o 
 -18   0  28     1205.01     1211.57     29.39 o 
 -16   0  28     1373.26     1343.82     31.25 o 
 -14   0  28      532.23      597.76     23.99 o 
 -12   0  28      154.92      212.39     14.11 o 
 -10   0  28      943.82     1217.28     32.22 o 
  -8   0  28     4161.84     4203.32     73.99 o 
  -6   0  28      307.48      337.60     21.70 o 
  -4   0  28      586.10      591.97     31.26 o 
  -2   0  28      475.30      506.01     43.92 o 
   0   0  28      353.43      338.55     37.40 o 
 -41   1  28       32.00       45.30     13.66 o 
 -39   1  28     1045.43     1101.87     33.09 o 
 -37   1  28     1462.90     1442.50     45.83 o 
 -35   1  28      918.65      898.05     29.56 o 
 -33   1  28      114.50      123.08     14.06 o 
 -31   1  28     2016.16     2097.25     58.05 o 
 -29   1  28       20.12       28.13     10.72 o 
 -27   1  28     4963.79     4916.60     70.17 o 
 -25   1  28      181.66      188.83     13.00 o 
 -23   1  28        0.54       -5.63      7.40 o 
 -21   1  28     1353.53     1480.28     30.99 o 
 -19   1  28      776.75      798.67     22.61 o 
 -17   1  28      175.60      152.89     13.72 o 
 -15   1  28      425.70      402.06     17.67 o 
 -13   1  28     2765.40     2924.38     44.54 o 
 -11   1  28        0.02       -7.54      7.54 o 
  -9   1  28      624.86      661.42     20.49 o 
  -7   1  28      705.16      714.51     22.85 o 
  -5   1  28     1006.81     1125.29     28.50 o 
  -3   1  28      177.88      199.18     14.41 o 
  -1   1  28      865.19      796.13     30.12 o 
   1   1  28      205.87      218.55     28.58 o 
 -40   2  28        0.37       -5.22     12.03 o 
 -38   2  28     2202.13     2240.84     50.55 o 
 -36   2  28       51.82       29.98     11.64 o 
 -34   2  28      229.62      234.30     17.92 o 
 -32   2  28      531.86      558.63     23.94 o 
 -30   2  28      665.05      717.50     26.32 o 
 -28   2  28        8.47       -8.99      9.17 o 
 -26   2  28      472.63      451.72     22.14 o 
 -24   2  28      804.05      842.30     30.24 o 
 -22   2  28        0.62        4.24      9.15 o 
 -20   2  28      279.90      249.65     17.25 o 
 -18   2  28      406.34      405.00     21.09 o 
 -16   2  28     1111.83     1278.67     34.31 o 
 -14   2  28      469.38      510.66     32.55 o 
 -12   2  28        0.24       -6.57     10.17 o 
 -10   2  28      332.42      309.37     21.21 o 
  -8   2  28     1380.85     1542.75     37.33 o 
  -6   2  28     1036.11     1060.49     33.75 o 
  -4   2  28      103.67       74.71     13.81 o 
  -2   2  28       21.59       -1.73     14.67 o 
   0   2  28      281.00      329.01     26.49 o 
 -39   3  28        6.41       -7.15     11.97 o 
 -37   3  28      300.07      279.74     20.47 o 
 -35   3  28      137.08      130.48     15.53 o 
 -33   3  28       58.37       61.49     12.88 o 
 -31   3  28      475.91      483.06     23.86 o 
 -29   3  28      414.55      402.87     22.74 o 
 -27   3  28      721.37      703.07     26.41 o 
 -25   3  28        0.66        5.49     10.30 o 
 -23   3  28      335.01      332.01     19.98 o 
 -21   3  28        0.35       -5.00      9.37 o 
 -19   3  28       12.20       12.22      9.82 o 
 -17   3  28       62.53       30.44     10.95 o 
 -15   3  28      313.79      299.28     21.12 o 
 -13   3  28        0.75       16.61     11.76 o 
 -11   3  28      464.90      440.45     57.25 o 
  -9   3  28        0.28      -11.12     11.12 o 
  -7   3  28       31.63       28.81     12.78 o 
  -5   3  28       17.58        2.98     13.53 o 
  -3   3  28      128.94      131.94     19.33 o 
  -1   3  28       30.11       37.24     15.37 o 
 -36   4  28      245.90      222.05     19.30 o 
 -34   4  28      734.70      701.07     29.20 o 
 -32   4  28     1311.17     1247.03     37.13 o 
 -30   4  28      197.61      161.14     16.95 o 
 -28   4  28      460.28      474.57     24.40 o 
 -26   4  28       16.33       -2.55     10.49 o 
 -24   4  28       22.74       25.44     11.34 o 
 -22   4  28     1033.15     1022.24     32.17 o 
 -20   4  28     1001.72     1043.95     32.50 o 
 -18   4  28      774.13      760.01     27.87 o 
 -16   4  28     1807.96     1789.36     48.81 o 
 -14   4  28      418.01      467.24     34.11 o 
 -12   4  28        3.68       -6.00     11.86 o 
 -10   4  28      284.39      306.85     23.20 o 
  -8   4  28      824.10      818.58    119.04 o 
  -6   4  28       34.81       42.72     19.98 o 
  -4   4  28      690.94      694.04     37.33 o 
 -35   5  28       53.05      144.59     44.05 o 
 -33   5  28      239.92      220.26     19.77 o 
 -31   5  28     3271.71     3294.33     65.88 o 
 -29   5  28      766.75      750.32     37.85 o 
 -27   5  28      731.27      647.86     28.26 o 
 -25   5  28      312.25      249.63     19.36 o 
 -23   5  28      146.63      165.33     16.73 o 
 -21   5  28       61.22       65.56     13.56 o 
 -19   5  28      361.98      313.50     23.21 o 
 -17   5  28        1.07       18.60     12.89 o 
 -15   5  28      254.02      299.82     22.75 o 
 -13   5  28      952.52      929.96     35.57 o 
 -11   5  28        8.24       19.30     13.60 o 
  -9   5  28       25.30      -13.21     13.21 o 
  -7   5  28       10.11      -16.03     16.03 o 
  -5   5  28      220.48      233.95     22.39 o 
 -30   6  28     1653.78     1726.46     55.71 o 
 -28   6  28      224.50      262.40     35.05 o 
 -26   6  28     2293.42     2264.54     64.00 o 
 -24   6  28     2106.60     2236.71     62.62 o 
 -22   6  28        7.16       43.02     27.63 o 
 -20   6  28       20.33       53.58     38.36 o 
 -18   6  28     1938.84     1993.26     72.44 o 
 -16   6  28     5766.40     6195.58    150.41 o 
 -14   6  28      294.32      332.09     33.38 o 
 -12   6  28      340.11      379.30     35.09 o 
 -10   6  28      332.26      279.18     32.05 o 
 -39   1  29        0.33        5.81     11.02 o 
 -37   1  29      124.30      121.64     14.37 o 
 -35   1  29      312.06      295.04     19.17 o 
 -33   1  29      268.61      253.99     18.07 o 
 -31   1  29        0.08        8.46      8.34 o 
 -29   1  29       11.69       11.86      8.54 o 
 -27   1  29       80.14       80.99     10.45 o 
 -25   1  29      172.95      171.86     13.02 o 
 -23   1  29     3490.35     3496.35     54.78 o 
 -21   1  29       31.97       48.89      9.75 o 
 -19   1  29       72.96       44.42     10.85 o 
 -17   1  29      683.15      739.96     22.37 o 
 -15   1  29      983.63     1031.42     26.22 o 
 -13   1  29      476.79      499.23     18.62 o 
 -11   1  29      296.36      253.05     14.21 o 
  -9   1  29        2.66       -8.00      8.00 o 
  -7   1  29      178.39      170.56     13.44 o 
  -5   1  29       62.84       76.45     11.16 o 
  -3   1  29       81.21       49.05     12.36 o 
  -1   1  29      251.57      262.46     24.03 o 
 -38   2  29       28.98       24.00     12.29 o 
 -36   2  29      106.16       65.79     13.17 o 
 -34   2  29     1170.95     1094.52     33.36 o 
 -32   2  29        0.47       -5.42     10.15 o 
 -30   2  29       55.98       35.58     11.13 o 
 -28   2  29       76.89       65.42     12.48 o 
 -26   2  29      343.64      367.97     20.92 o 
 -24   2  29     1202.87     1168.10     33.50 o 
 -22   2  29     3036.11     2921.47     57.23 o 
 -20   2  29      108.88      106.80     18.41 o 
 -18   2  29      171.14      123.38     14.44 o 
 -16   2  29     1214.01     1191.04     33.84 o 
 -14   2  29      325.37      285.14     26.95 o 
 -12   2  29     1039.95     1088.21     36.38 o 
 -10   2  29      640.76      659.32     33.43 o 
  -8   2  29       50.75       75.68     13.70 o 
  -6   2  29       63.71       81.03     16.64 o 
  -4   2  29      489.16      438.61     34.52 o 
  -2   2  29       49.99        8.55     14.77 o 
 -37   3  29      198.41      171.89     17.53 o 
 -35   3  29      477.75      536.27     25.98 o 
 -33   3  29     1812.03     1849.99     45.14 o 
 -31   3  29        3.50        9.67     14.55 o 
 -29   3  29      237.73      184.36     16.56 o 
 -27   3  29      937.76     1110.11     33.49 o 
 -25   3  29     1465.59     1548.17     39.66 o 
 -23   3  29      113.32      104.00     14.06 o 
 -21   3  29      513.38      418.97     21.78 o 
 -19   3  29        0.49       -0.44     10.18 o 
 -17   3  29      562.22      566.16     27.49 o 
 -15   3  29      462.85      449.87     25.60 o 
 -13   3  29      454.67      480.76     44.77 o 
 -11   3  29      800.70      730.49     39.86 o 
  -9   3  29       15.46       13.58     12.39 o 
  -7   3  29      137.24      125.34     17.35 o 
  -5   3  29     1488.78     1482.17     50.35 o 
  -3   3  29      318.86      234.44     23.43 o 
 -36   4  29      168.47      103.83     17.38 o 
 -34   4  29      252.39      327.78     21.94 o 
 -32   4  29      402.23      464.22     29.18 o 
 -30   4  29      178.26      171.74     27.63 o 
 -28   4  29      254.30      233.09     18.93 o 
 -26   4  29      263.83      274.02     19.50 o 
 -24   4  29      762.59      848.19     30.09 o 
 -22   4  29     1800.35     1827.39     44.26 o 
 -20   4  29        6.35       12.62     11.69 o 
 -18   4  29     1286.42     1339.20     42.64 o 
 -16   4  29     2908.79     3095.63     69.65 o 
 -14   4  29     1191.99     1125.11     49.38 o 
 -12   4  29      168.24      192.71     19.42 o 
 -10   4  29      624.11      597.26     39.50 o 
  -8   4  29      686.44      683.85     36.57 o 
  -6   4  29      116.37       99.88     17.28 o 
 -33   5  29      180.55      167.99     22.47 o 
 -31   5  29       34.29        9.21     11.99 o 
 -29   5  29       99.20      107.83     15.99 o 
 -27   5  29        0.61      -11.33     11.33 o 
 -25   5  29      279.16      278.38     20.34 o 
 -23   5  29      102.14       97.38     14.74 o 
 -21   5  29        1.13       -5.48     12.20 o 
 -19   5  29      172.29      118.43     17.75 o 
 -17   5  29     1140.08     1209.13     52.67 o 
 -15   5  29     2077.08     2067.96     55.64 o 
 -13   5  29     3445.17     3501.79     77.49 o 
 -11   5  29       91.38      104.12     22.96 o 
  -9   5  29        4.57      -11.57     12.43 o 
 -28   6  29      336.30      328.61     32.31 o 
 -26   6  29        1.09      -14.44     14.44 o 
 -24   6  29      632.02      593.25     40.85 o 
 -22   6  29      442.33      519.57     40.55 o 
 -20   6  29      921.83     1016.80     96.78 o 
 -18   6  29      197.90      258.65     36.62 o 
 -16   6  29      813.53      870.64     48.64 o 
 -14   6  29     1194.08     1182.19     55.56 o 
 -38   0  30       14.59       12.76     15.32 o 
 -36   0  30      293.32      277.94     19.36 o 
 -34   0  30       42.10       23.96     11.23 o 
 -32   0  30     4526.37     4506.56     84.06 o 
 -30   0  30      147.55      147.40     15.08 o 
 -28   0  30      431.01      372.98     27.82 o 
 -26   0  30     1507.25     1451.60     53.08 o 
 -24   0  30       58.72       31.99     11.53 o 
 -22   0  30      745.71      853.45     25.97 o 
 -20   0  30      157.45      219.41     14.83 o 
 -18   0  30     2552.59     2826.70     50.78 o 
 -16   0  30      768.95      857.66     25.19 o 
 -14   0  30       50.45       34.10      9.49 o 
 -12   0  30       77.41       77.08     15.60 o 
 -10   0  30     1696.46     1599.49     70.71 o 
  -8   0  30     5758.14     5989.69    175.99 o 
  -6   0  30      219.92      277.53     34.52 o 
  -4   0  30      603.47      571.60     46.50 o 
 -37   1  30     1861.54     2028.90     46.76 o 
 -35   1  30      156.94      118.63     14.54 o 
 -33   1  30       26.13       39.18     11.87 o 
 -31   1  30      597.86      604.88     21.03 o 
 -29   1  30     1350.30     1383.94     30.87 o 
 -27   1  30      464.53      502.39     21.31 o 
 -25   1  30        9.74        2.39      8.35 o 
 -23   1  30     1449.69     1598.09     33.32 o 
 -21   1  30     1059.59     1153.18     31.83 o 
 -19   1  30      357.82      375.02     20.32 o 
 -17   1  30      152.66      137.66     12.23 o 
 -15   1  30      267.45      293.57     15.86 o 
 -13   1  30        2.83        4.09      8.21 o 
 -11   1  30      719.25      741.38     23.36 o 
  -9   1  30       80.38       62.53     10.72 o 
  -7   1  30      419.24      401.04     37.23 o 
  -5   1  30        1.26       -9.89      9.89 o 
 -38   2  30      206.30      168.57     20.41 o 
 -36   2  30        2.12        9.98     11.36 o 
 -34   2  30      284.49      270.12     19.63 o 
 -32   2  30     1260.35     1348.90     37.58 o 
 -30   2  30      204.00      228.74     17.82 o 
 -28   2  30       44.73       26.69     10.91 o 
 -26   2  30        3.35       -7.98      9.84 o 
 -24   2  30     1943.17     2067.52     46.62 o 
 -22   2  30     2109.87     2147.26     47.67 o 
 -20   2  30      425.98      393.28     22.77 o 
 -18   2  30       70.02        6.42     10.73 o 
 -16   2  30     1259.09     1454.09    122.76 o 
 -14   2  30      370.96      370.97     23.94 o 
 -12   2  30      672.41      736.24     26.41 o 
 -10   2  30        2.95       -4.37     10.07 o 
  -8   2  30      784.52      840.55     36.43 o 
  -6   2  30       60.10       37.91     18.28 o 
 -35   3  30      176.32      138.90     16.48 o 
 -33   3  30      293.46      246.59     18.96 o 
 -31   3  30       57.78       53.36     14.18 o 
 -29   3  30       69.11       81.68     13.59 o 
 -27   3  30        6.23        4.17     10.39 o 
 -25   3  30      234.12      220.36     17.59 o 
 -23   3  30       14.64       23.88     11.31 o 
 -21   3  30       20.04        2.27     10.64 o 
 -19   3  30      105.37      121.03     14.87 o 
 -17   3  30      591.46      639.86     30.11 o 
 -15   3  30      417.69      494.59     26.93 o 
 -13   3  30       70.47       57.44     18.89 o 
 -11   3  30       12.56        2.03     12.30 o 
  -9   3  30        1.74       -1.51     13.54 o 
  -7   3  30       72.95       92.46     17.85 o 
 -34   4  30        0.00        4.38     13.21 o 
 -32   4  30     1003.78      977.43     33.74 o 
 -30   4  30      132.83      112.16     18.03 o 
 -28   4  30      182.42      149.83     19.17 o 
 -26   4  30      363.86      326.61     21.48 o 
 -24   4  30        0.96        4.62     11.36 o 
 -22   4  30      100.62      121.80     15.35 o 
 -20   4  30       35.26       23.08     17.39 o 
 -18   4  30      167.88      153.72     19.92 o 
 -16   4  30       31.15       35.86     13.83 o 
 -14   4  30       38.44       50.19     14.87 o 
 -12   4  30       63.40       80.04     23.47 o 
 -10   4  30      968.11      963.97     37.61 o 
  -8   4  30      253.09      286.80     87.14 o 
 -29   5  30      366.88      388.25     32.23 o 
 -27   5  30      226.65      206.88     20.66 o 
 -25   5  30        0.87        1.59     11.61 o 
 -23   5  30      285.64      259.80     22.22 o 
 -21   5  30       51.28       35.50     15.46 o 
 -19   5  30      682.04      762.79     59.00 o 
 -17   5  30       87.89       96.20     17.51 o 
 -15   5  30      141.87      156.69     19.78 o 
 -13   5  30       20.10       26.88     14.49 o 
 -37   1  31      125.25      108.24     17.50 o 
 -35   1  31        0.13       -4.58     12.81 o 
 -33   1  31      551.37      579.58     25.50 o 
 -31   1  31     5531.55     5461.63     90.66 o 
 -29   1  31       12.83       23.61     13.55 o 
 -27   1  31       77.66       62.94     10.53 o 
 -25   1  31      788.48      922.80     25.30 o 
 -23   1  31        0.46       -9.24      9.24 o 
 -21   1  31       38.37       35.09     11.23 o 
 -19   1  31     2042.36     2148.94     40.42 o 
 -17   1  31      396.36      428.80     16.87 o 
 -15   1  31      882.65      929.83     24.50 o 
 -13   1  31      537.43      547.73     19.54 o 
 -11   1  31       22.88        6.09      9.27 o 
  -9   1  31     1095.70     1107.37     32.54 o 
  -7   1  31      876.02      875.91     36.19 o 
 -36   2  31       64.84       68.53     16.16 o 
 -34   2  31      149.08      140.61     16.30 o 
 -32   2  31     2601.42     2505.25     64.30 o 
 -30   2  31       56.80       43.51     12.60 o 
 -28   2  31      236.37      226.41     18.09 o 
 -26   2  31     1339.94     1365.40     37.43 o 
 -24   2  31      175.05      179.01     16.56 o 
 -22   2  31     2052.38     2194.73     68.54 o 
 -20   2  31     1402.06     1480.12     39.67 o 
 -18   2  31      559.60      668.25     32.59 o 
 -16   2  31      398.15      432.99     25.83 o 
 -14   2  31     1157.38     1186.29     42.28 o 
 -12   2  31       27.97       -4.73     12.17 o 
 -10   2  31        2.68       -9.88     12.58 o 
  -8   2  31     1026.83     1197.24     43.98 o 
 -33   3  31        1.87       -3.58     11.31 o 
 -31   3  31      200.90      136.40     16.50 o 
 -29   3  31      504.58      512.37     25.28 o 
 -27   3  31      332.81      302.14     20.48 o 
 -25   3  31     1365.16     1305.97     37.53 o 
 -23   3  31     1000.32     1100.80     34.57 o 
 -21   3  31     2054.60     1929.15     50.08 o 
 -19   3  31       65.35       90.43     15.71 o 
 -17   3  31        3.89       -1.42     12.25 o 
 -15   3  31     2001.10     2210.29     72.22 o 
 -13   3  31      757.60      737.48     32.41 o 
 -11   3  31        2.98        0.45     12.93 o 
  -9   3  31       52.93       38.82     23.26 o 
 -32   4  31     2905.85     2888.33     85.91 o 
 -30   4  31      579.46      626.33     28.15 o 
 -28   4  31       13.87       17.29     12.30 o 
 -26   4  31     1502.16     1521.71     41.79 o 
 -24   4  31     2898.49     2836.39     59.69 o 
 -22   4  31      173.80      172.31     19.45 o 
 -20   4  31      128.51      115.00     17.73 o 
 -18   4  31      348.83      374.22     25.59 o 
 -16   4  31      169.52      149.71     22.73 o 
 -14   4  31       51.03       38.41     14.39 o 
 -12   4  31       70.94       92.04     25.04 o 
 -25   5  31      192.51      177.30     19.78 o 
 -23   5  31      281.39      286.62     26.50 o 
 -21   5  31     2461.96     2553.80    121.11 o 
 -19   5  31      144.92      140.53     20.76 o 
 -34   0  32       79.37       78.54     35.64 o 
 -32   0  32      970.74      988.21     81.80 o 
 -30   0  32     1536.55     1682.44     55.05 o 
 -28   0  32     3832.58     4133.74     78.95 o 
 -26   0  32      172.55      180.54     19.27 o 
 -24   0  32      357.73      275.26     19.13 o 
 -22   0  32      249.69      241.95     29.18 o 
 -20   0  32      105.26      170.32     34.14 o 
 -18   0  32      124.14      182.56     23.01 o 
 -16   0  32      622.30      635.63     37.25 o 
 -14   0  32     1628.23     1834.16     77.00 o 
 -12   0  32       85.25      102.63     25.95 o 
 -10   0  32     2239.06     2519.95     95.20 o 
 -35   1  32      509.68      502.51     49.33 o 
 -33   1  32       77.40       82.28     14.64 o 
 -31   1  32      787.23      875.01     30.17 o 
 -29   1  32      165.89      210.35     17.66 o 
 -27   1  32      306.84      251.97     19.57 o 
 -25   1  32      122.56      148.76     14.75 o 
 -23   1  32       84.24       52.73     11.85 o 
 -21   1  32      887.61      987.67     26.91 o 
 -19   1  32      188.01      186.70     12.72 o 
 -17   1  32      441.27      450.93     22.89 o 
 -15   1  32      273.35      312.53     15.88 o 
 -13   1  32       49.53       36.92     16.30 o 
 -11   1  32      740.72      770.88     34.16 o 
 -34   2  32       39.24       50.91     22.59 o 
 -32   2  32      755.94      772.25     29.15 o
[truncated: 2,902 more chars]
